# Supplementary material for: Conversion of Transplanted Mature Hepatocytes into Afp + Reprogrammed Cells for Liver Regeneration After Injury
Source: Adv Sci (Weinh). 2026 Jan 29;13(18):e17126. doi: 10.1002/advs.202517126 (PMC13042875; doi:10.1002/advs.202517126)
Supplement: Supplementary file 2 — Supporting File 2: advs73878‐sup‐0002‐Tables.xlsx. [file ADVS-13-e17126-s002.xlsx]

## Sheet: Table S1
Significantly DEGs (p_val_adj < 0.05) in Group1 vs. Group2: Fig. 1D									KEGG pathways enriched in Group1 DEGs (p.adjust < 0.05): Fig. 1E and Fig. S2F							NES of cellular stress response gene sets for each transplant timepoint, calculated against R0_0W: Fig. 1H					NES of reprogramming-related genes (RRG) for each transplant timepoint, calculated against R0_0W: Fig. 1I					NES of three gene sets for each transplant timepoint, calculated against R0_0W: Fig. S2H
Gene_symbol	p_val	avg_log2FC	pct.1	pct.2	p_val_adj	Difference	Annotation		ID	Description	pvalue	p.adjust	-log10(p.adjust)	Annotion		Gene set	Sample	NES	p.adjust		Gene set	Sample	NES	p.adjust		Gene set	Sample	NES	p.adjust
Gsta1	0	3.11453	0.865	0.116	0	74.9	Group1		mmu04110	Cell cycle	4.57848e-23	1.56584e-20	19.8053	Cellular Processes		HSR	R1_1W	3.36702	1.82596e-07		RRG	R1_1W	5.1521	1.8e-10		OSR	R1_1W	4.43766	1.72857e-09
Ly6d	0	3.14514	0.821	0.12	0	70.1	Group1		mmu04142	Lysosome	3.34398e-09	8.79724e-08	7.05565	Cellular Processes		HSR	R1_3W	2.8105	2.65275e-05		RRG	R1_3W	5.93434	1.6e-10		OSR	R1_3W	3.85148	1.24103e-09
Lcn2	0	1.31268	0.838	0.237	0	60.1	Group1		mmu04530	Tight junction	8.78827e-07	1.30678e-05	4.8838	Cellular Processes		HSR	R1_6W	0.835781	0.713817		RRG	R1_6W	3.21491	8.90439e-08		OSR	R1_6W	2.2736	0.00225507
Gstm3	0	2.69142	0.908	0.322	0	58.6	Group1		mmu04115	p53 signaling pathway	8.69131e-07	1.30678e-05	4.8838	Cellular Processes		HSR	R1_12W	0.598242	0.95561		RRG	R1_12W	1.74306	0.0251067		OSR	R1_12W	2.00077	0.0230204
Apoa4	0	2.43455	0.834	0.36	0	47.4	Group1		mmu04218	Cellular senescence	1.22933e-06	1.7518e-05	4.75652	Cellular Processes		HSR	R2_3W	2.90284	2.55442e-05		RRG	R2_3W	5.91293	2e-10		OSR	R2_3W	3.01667	3.82991e-06
Cmss1	0	2.07811	0.508	0.036	0	47.2	Group1		mmu04210	Apoptosis	1.77853e-06	2.2528e-05	4.64728	Cellular Processes		HSR	R2_6W	0.982916	0.546398		RRG	R2_6W	4.16503	3e-10		OSR	R2_6W	-1.87335	0.0484575
Afp	0	2.63803	0.486	0.03	0	45.6	Group1		mmu04144	Endocytosis	3.33532e-06	3.80226e-05	4.41996	Cellular Processes		HSR	R2_12W	-0.746961	0.872883		RRG	R2_12W	-2.76819	2.9896e-05		OSR	R2_12W	-1.61228	0.106713
Aldh1b1	0	1.61712	0.73	0.277	0	45.3	Group1		mmu04114	Oocyte meiosis	6.11801e-06	6.34049e-05	4.19788	Cellular Processes		OSR	R1_1W	4.43766	1.72857e-09							Cell cycle	R1_1W	3.59656	1.72857e-09
Wdr89	0	1.48219	0.623	0.193	0	43	Group1		mmu04137	Mitophagy - animal	1.02953e-05	9.78058e-05	4.00964	Cellular Processes		OSR	R1_3W	3.85148	1.24103e-09							Cell cycle	R1_3W	3.10674	1.24103e-09
H19	0	1.92586	0.449	0.02	0	42.9	Group1		mmu04145	Phagosome	2.67069e-05	0.000204557	3.68918	Cellular Processes		OSR	R1_6W	2.2736	0.00225507							Cell cycle	R1_6W	-1.72765	0.017971
Gstm2	0	1.73071	0.759	0.332	0	42.7	Group1		mmu04216	Ferroptosis	0.000253867	0.00132228	2.87868	Cellular Processes		OSR	R1_12W	2.00077	0.0230204							Cell cycle	R1_12W	-5.14806	2.54737e-09
Sult2a2	0	1.43166	0.455	0.037	0	41.8	Group1		mmu04810	Regulation of actin cytoskeleton	0.00163401	0.00577524	2.23843	Cellular Processes		OSR	R2_3W	3.01667	3.82991e-06							Cell cycle	R2_3W	2.69037	3.552e-08
Ccnd1	0	1.28165	0.554	0.145	0	40.9	Group1		mmu04520	Adherens junction	0.00754517	0.0217526	1.66249	Cellular Processes		OSR	R2_6W	-1.87335	0.0484575							Cell cycle	R2_6W	1.03467	0.52679
Tagln2	0	1.13445	0.438	0.034	0	40.4	Group1		mmu04140	Autophagy - animal	0.0137107	0.0354955	1.44983	Cellular Processes		OSR	R2_12W	-1.61228	0.106713							Cell cycle	R2_12W	-4.541	5.37778e-09
Cyp2a4	0	2.23487	0.481	0.077	0	40.4	Group1		mmu04071	Sphingolipid signaling pathway	7.30527e-05	0.000454255	3.3427	Environmental Information Processing		UPR	R1_1W	2.26521	0.00160393							Hepatocyte maturation	R1_1W	-5.25135	1.72857e-09
Ugdh	0	1.82879	0.845	0.448	0	39.7	Group1		mmu04668	TNF signaling pathway	7.6623e-05	0.000467948	3.3298	Environmental Information Processing		UPR	R1_3W	2.79737	4.11573e-05							Hepatocyte maturation	R1_3W	-5.02947	1.24103e-09
Mgst3	0	1.88613	0.673	0.288	0	38.5	Group1		mmu04066	HIF-1 signaling pathway	0.000256417	0.00132228	2.87868	Environmental Information Processing		UPR	R1_6W	1.63629	0.0813901							Hepatocyte maturation	R1_6W	5.91327	2.54737e-09
Cd63	0	1.15023	0.487	0.103	0	38.4	Group1		mmu04152	AMPK signaling pathway	0.00138292	0.00503148	2.2983	Environmental Information Processing		UPR	R1_12W	1.98215	0.0224858							Hepatocyte maturation	R1_12W	5.91385	2.54737e-09
Lpl	0	1.12011	0.486	0.104	0	38.2	Group1		mmu04010	MAPK signaling pathway	0.00591487	0.0175903	1.75473	Environmental Information Processing		UPR	R2_3W	1.46248	0.154826							Hepatocyte maturation	R2_3W	-5.46429	1.27368e-09
Tnfrsf12a	0	1.14795	0.448	0.093	0	35.5	Group1		mmu04150	mTOR signaling pathway	0.00896869	0.0251418	1.5996	Environmental Information Processing		UPR	R2_6W	1.91937	0.0261448							Hepatocyte maturation	R2_6W	5.02586	3.45714e-09
Sult2a8	0	-2.35853	0.092	0.901	0	-80.9	Group2		mmu03030	DNA replication	1.42671e-12	9.75868e-11	10.0106	Genetic Information Processing		UPR	R2_12W	0.957595	0.602194							Hepatocyte maturation	R2_12W	5.42111	5.37778e-09
Serpina3k	0	-3.34	0.194	0.992	0	-79.8	Group2		mmu03050	Proteasome	1.80857e-11	7.73163e-10	9.11173	Genetic Information Processing		HySR	R1_1W	2.05342	0.0100466
Serpina1d	0	-2.8413	0.194	0.992	0	-79.8	Group2		mmu04141	Protein processing in endoplasmic reticulum	1.02406e-10	3.50229e-09	8.45565	Genetic Information Processing		HySR	R1_3W	1.73584	0.0256177
Apoc4	0	-2.15848	0.195	0.992	0	-79.7	Group2		mmu03440	Homologous recombination	2.1463e-06	2.62155e-05	4.58144	Genetic Information Processing		HySR	R1_6W	1.16572	0.358786
Trf	0	-2.35121	0.194	0.99	0	-79.6	Group2		mmu03420	Nucleotide excision repair	2.60608e-05	0.000204557	3.68918	Genetic Information Processing		HySR	R1_12W	0.995425	0.570271
Cox4i1	0	-1.79378	0.195	0.99	0	-79.5	Group2		mmu03410	Base excision repair	0.000138997	0.00079228	3.10112	Genetic Information Processing		HySR	R2_3W	1.54339	0.0964169
Chchd2	0	-1.86843	0.194	0.989	0	-79.5	Group2		mmu03430	Mismatch repair	0.000335677	0.00149093	2.82654	Genetic Information Processing		HySR	R2_6W	1.23041	0.332762
Hpd	0	-1.72511	0.192	0.977	0	-78.5	Group2		mmu03013	Nucleocytoplasmic transport	0.000330916	0.00149093	2.82654	Genetic Information Processing		HySR	R2_12W	0.899289	0.676327
Ndufa13	0	-1.69055	0.192	0.968	0	-77.6	Group2		mmu03460	Fanconi anemia pathway	0.000417351	0.00176215	2.75396	Genetic Information Processing		DDR	R1_1W	0.943134	0.593296
Mup11	0	-4.11187	0.071	0.827	0	-75.6	Group2		mmu04120	Ubiquitin mediated proteolysis	0.000960406	0.00366491	2.43594	Genetic Information Processing		DDR	R1_3W	-1.44803	0.0665581
Selenbp2	0	-2.35486	0.143	0.898	0	-75.5	Group2		mmu03015	mRNA surveillance pathway	0.00817426	0.0231041	1.63631	Genetic Information Processing		DDR	R1_6W	-1.68196	0.0526156
Ces3a	0	-2.08997	0.219	0.957	0	-73.8	Group2		mmu04130	SNARE interactions in vesicular transport	0.0139343	0.0355636	1.44899	Genetic Information Processing		DDR	R1_12W	-3.43874	4.95441e-07
Gapdh	0	-1.3595	0.231	0.967	0	-73.6	Group2		mmu01200	Carbon metabolism	1.99812e-16	3.41679e-14	13.4664	Metabolism		DDR	R2_3W	-1.8804	0.0229139
Ang	0	-1.54857	0.189	0.918	0	-72.9	Group2		mmu01230	Biosynthesis of amino acids	2.2703e-12	1.29407e-10	9.88804	Metabolism		DDR	R2_6W	-1.62908	0.0731774
Ifitm2	0	-1.51298	0.185	0.907	0	-72.2	Group2		mmu00020	Citrate cycle (TCA cycle)	1.26332e-09	3.60048e-08	7.44364	Metabolism		DDR	R2_12W	-2.79812	0.000480717
Serpina1e	0	-3.0313	0.278	0.985	0	-70.7	Group2		mmu01232	Nucleotide metabolism	4.99665e-09	1.22061e-07	6.91342	Metabolism
Mettl26	0	-1.58593	0.146	0.842	0	-69.6	Group2		mmu01240	Biosynthesis of cofactors	1.28438e-08	2.92838e-07	6.53337	Metabolism
Vkorc1	0	-1.6306	0.178	0.867	0	-68.9	Group2		mmu01210	2-Oxocarboxylic acid metabolism	9.65065e-08	2.06283e-06	5.68554	Metabolism
Etfb	0	-1.28595	0.179	0.858	0	-67.9	Group2		mmu00240	Pyrimidine metabolism	7.50453e-07	1.22217e-05	4.91287	Metabolism
Mup12	0	-2.20689	0.04	0.71	0	-67	Group2		mmu00270	Cysteine and methionine metabolism	1.59548e-06	2.09867e-05	4.67806	Metabolism
Tpt1	0	-1.49112	0.311	0.973	0	-66.2	Group2		mmu00190	Oxidative phosphorylation	2.23074e-06	2.63074e-05	4.57992	Metabolism
Mup21	0	-2.59619	0.111	0.757	0	-64.6	Group2		mmu00670	One carbon pool by folate	6.31339e-06	6.35053e-05	4.19719	Metabolism
Elovl3	0	-1.85957	0.023	0.639	0	-61.6	Group2		mmu00062	Fatty acid elongation	9.53209e-06	9.31421e-05	4.03085	Metabolism
Ces3b	0	-1.22138	0.086	0.683	0	-59.7	Group2		mmu01250	Biosynthesis of nucleotide sugars	1.24321e-05	0.000111889	3.95121	Metabolism
Cyp2c50	0	-1.67207	0.151	0.74	0	-58.9	Group2		mmu00520	Amino sugar and nucleotide sugar metabolism	1.42835e-05	0.000122124	3.9132	Metabolism
Mup20	0	-3.41587	0.401	0.99	0	-58.9	Group2		mmu00480	Glutathione metabolism	2.7982e-05	0.00020804	3.68185	Metabolism
Mup7	0	-2.22221	0.039	0.625	0	-58.6	Group2		mmu00230	Purine metabolism	3.28755e-05	0.000233374	3.63195	Metabolism
Aox3	0	-1.33783	0.222	0.789	0	-56.7	Group2		mmu00260	Glycine, serine and threonine metabolism	4.25702e-05	0.00029118	3.53584	Metabolism
Mup9	0	-1.56574	0.028	0.543	0	-51.5	Group2		mmu00010	Glycolysis / Gluconeogenesis	5.21724e-05	0.00033666	3.47281	Metabolism
Fau	0	-1.38611	0.467	0.981	0	-51.4	Group2		mmu00620	Pyruvate metabolism	0.000104043	0.000613497	3.21219	Metabolism
Ugt2b1	0	-1.02265	0.224	0.735	0	-51.1	Group2		mmu00600	Sphingolipid metabolism	0.000181996	0.00100392	2.9983	Metabolism
Slco1a1	0	-1.1465	0.027	0.538	0	-51.1	Group2		mmu01040	Biosynthesis of unsaturated fatty acids	0.000270742	0.00132277	2.87852	Metabolism
Cyp4v3	0	-1.00273	0.151	0.662	0	-51.1	Group2		mmu00030	Pentose phosphate pathway	0.000270742	0.00132277	2.87852	Metabolism
Ces1d	0	-1.42094	0.409	0.919	0	-51	Group2		mmu00630	Glyoxylate and dicarboxylate metabolism	0.000325762	0.00149093	2.82654	Metabolism
Cyp7b1	0	-1.02248	0.158	0.663	0	-50.5	Group2		mmu00052	Galactose metabolism	0.000325762	0.00149093	2.82654	Metabolism
Mup17	0	-1.87125	0.047	0.55	0	-50.3	Group2		mmu00220	Arginine biosynthesis	0.000380941	0.00164914	2.78274	Metabolism
Mup16	0	-1.41387	0.031	0.533	0	-50.2	Group2		mmu00071	Fatty acid degradation	0.000417351	0.00176215	2.75396	Metabolism
Mup3	0	-3.39119	0.493	0.992	0	-49.9	Group2		mmu00785	Lipoic acid metabolism	0.000424479	0.00177039	2.75193	Metabolism
Nudt7	0	-1.74492	0.461	0.95	0	-48.9	Group2		mmu00513	Various types of N-glycan biosynthesis	0.000638676	0.00253985	2.59519	Metabolism
Cyp2c54	0	-1.19054	0.085	0.565	0	-48	Group2		mmu01212	Fatty acid metabolism	0.000952783	0.00366491	2.43594	Metabolism
Serpina12	0	-1.49497	0.081	0.555	0	-47.4	Group2		mmu00561	Glycerolipid metabolism	0.00132042	0.00485574	2.31374	Metabolism
Scp2	0	-2.02352	0.544	0.993	0	-44.9	Group2		mmu00790	Folate biosynthesis	0.00208321	0.00719653	2.14288	Metabolism
Hsd3b5	0	-1.0353	0.012	0.461	0	-44.9	Group2		mmu00051	Fructose and mannose metabolism	0.00229117	0.00783581	2.10592	Metabolism
Mug1	0	-1.83456	0.538	0.982	0	-44.4	Group2		mmu00280	Valine, leucine and isoleucine degradation	0.00248642	0.00833683	2.079	Metabolism
Mup14	0	-1.38906	0.036	0.476	0	-44	Group2		mmu00250	Alanine, aspartate and glutamate metabolism	0.00277123	0.0090263	2.04449	Metabolism
Oat	0	-1.37346	0.125	0.552	0	-42.7	Group2		mmu00510	N-Glycan biosynthesis	0.00515429	0.0155997	1.80688	Metabolism
Nat8f1	0	-1.24218	0.527	0.929	0	-40.2	Group2		mmu00330	Arginine and proline metabolism	0.00515429	0.0155997	1.80688	Metabolism
Hsd3b3	0	-1.03809	0.472	0.873	0	-40.1	Group2		mmu00130	Ubiquinone and other terpenoid-quinone biosynthesis	0.0075689	0.0217526	1.66249	Metabolism
Leap2	0	-1.35692	0.556	0.928	0	-37.2	Group2		mmu00564	Glycerophospholipid metabolism	0.00803731	0.0229063	1.64004	Metabolism
Car3	0	-2.66782	0.642	0.997	0	-35.5	Group2		mmu00604	Glycosphingolipid biosynthesis - ganglio series	0.0120376	0.0319775	1.49516	Metabolism
Idh2	0	1.2802	0.642	0.3	0	34.2	NOT		mmu00983	Drug metabolism - other enzymes	0.0136591	0.0354955	1.44983	Metabolism
Tm6sf2	0	1.10148	0.514	0.173	0	34.1	NOT		mmu00640	Propanoate metabolism	0.0174172	0.0434795	1.36172	Metabolism
Anxa5	0	1.21516	0.632	0.293	0	33.9	NOT		mmu00980	Metabolism of xenobiotics by cytochrome P450	0.0180901	0.0448319	1.34841	Metabolism
Akr1b7	0	0.953368	0.339	0.006	0	33.3	NOT		mmu00340	Histidine metabolism	0.0191714	0.046833	1.32945	Metabolism
Id1	0	0.992447	0.413	0.08	0	33.3	NOT		mmu00770	Pantothenate and CoA biosynthesis	0.0204481	0.0489038	1.31066	Metabolism
Cdc34	0	1.11486	0.519	0.188	0	33.1	NOT		mmu00360	Phenylalanine metabolism	0.0204481	0.0489038	1.31066	Metabolism
Tuba1b	0	1.26172	0.518	0.19	0	32.8	NOT		mmu04714	Thermogenesis	1.47081e-06	2.01206e-05	4.69636	Organismal Systems
Tpm1	0	0.993696	0.483	0.156	0	32.7	NOT		mmu04914	Progesterone-mediated oocyte maturation	2.36585e-05	0.000192648	3.71524	Organismal Systems
A1bg	0	1.2557	0.331	0.006	0	32.5	NOT		mmu04666	Fc gamma R-mediated phagocytosis	3.34366e-05	0.000233374	3.63195	Organismal Systems
Cyp4a10	0	1.31086	0.588	0.264	0	32.4	NOT		mmu04979	Cholesterol metabolism	5.77251e-05	0.000365592	3.437	Organismal Systems
Ccnb2	0	1.20849	0.33	0.007	0	32.3	NOT		mmu04670	Leukocyte transendothelial migration	0.000210585	0.00114318	2.94189	Organismal Systems
Srxn1	0	1.19936	0.401	0.079	0	32.2	NOT		mmu04962	Vasopressin-regulated water reabsorption	0.00262428	0.00862983	2.064	Organismal Systems
Rbp1	0	1.25161	0.707	0.386	0	32.1	NOT		mmu04966	Collecting duct acid secretion	0.00344082	0.0109041	1.96241	Organismal Systems
S100a11	0	1.01757	0.383	0.067	0	31.6	NOT		mmu04722	Neurotrophin signaling pathway	0.00424901	0.0133318	1.87511	Organismal Systems
Actg1	0	1.01727	0.491	0.178	0	31.3	NOT		mmu04657	IL-17 signaling pathway	0.00506331	0.0155997	1.80688	Organismal Systems
Sprr1a	0	1.66183	0.317	0.004	0	31.3	NOT		mmu04610	Complement and coagulation cascades	0.0112848	0.0306302	1.51385	Organismal Systems
Gsta2	0	2.22711	0.914	0.602	0	31.2	NOT		mmu04625	C-type lectin receptor signaling pathway	0.0120617	0.0319775	1.49516	Organismal Systems
Krt8	0	2.19022	0.894	0.586	0	30.8	NOT		mmu04919	Thyroid hormone signaling pathway	0.0169507	0.042626	1.37032	Organismal Systems
Cebpb	0	1.28051	0.553	0.245	0	30.8	NOT		mmu04380	Osteoclast differentiation	0.0194687	0.0472219	1.32586	Organismal Systems
Cd36	0	0.918663	0.493	0.189	0	30.4	NOT
Por	0	1.11077	0.712	0.408	0	30.4	NOT
Stmn1	0	0.948742	0.351	0.048	0	30.3	NOT
Hmox1	0	1.14248	0.338	0.036	0	30.2	NOT
Hamp2	0	1.19252	0.708	0.408	0	30	NOT
Eno1	0	1.45661	0.785	0.494	0	29.1	NOT
Aldoa	0	1.09708	0.534	0.245	0	28.9	NOT
Acmsd	0	0.904641	0.436	0.151	0	28.5	NOT
Amn	0	0.722722	0.294	0.012	0	28.2	NOT
Cyp2a5	0	2.50167	0.674	0.393	0	28.1	NOT
Psph	0	0.821763	0.371	0.09	0	28.1	NOT
Htatip2	0	1.05981	0.614	0.333	0	28.1	NOT
Etnppl	0	1.41934	0.722	0.442	0	28	NOT
Trim30a	0	0.80064	0.289	0.009	0	28	NOT
Tubb6	0	0.893896	0.309	0.03	0	27.9	NOT
Sdc1	0	1.1857	0.649	0.37	0	27.9	NOT
Gss	0	0.952023	0.486	0.207	0	27.9	NOT
Cyp2b10	0	0.770924	0.3	0.024	0	27.6	NOT
Sult1e1	0	0.976666	0.309	0.034	0	27.5	NOT
Krt18	0	2.33796	0.915	0.645	0	27	NOT
Crip2	0	1.11409	0.63	0.361	0	26.9	NOT
Ptgr1	0	1.11565	0.309	0.04	0	26.9	NOT
Gsr	0	1.02637	0.451	0.182	0	26.9	NOT
Nudt19	0	0.941826	0.526	0.258	0	26.8	NOT
Atpif1	0	1.29019	0.725	0.457	0	26.8	NOT
Tceal8	0	0.806568	0.443	0.176	0	26.7	NOT
Atp1b1	0	0.924276	0.512	0.247	0	26.5	NOT
Tcn2	0	0.946814	0.532	0.268	0	26.4	NOT
Gnai2	0	0.840343	0.417	0.153	0	26.4	NOT
Sult2a1	0	1.02299	0.279	0.015	0	26.4	NOT
Cenpm	0	0.742882	0.301	0.038	0	26.3	NOT
Grn	0	0.971449	0.58	0.319	0	26.1	NOT
Aco2	0	0.9809	0.607	0.351	0	25.6	NOT
Cdkn3	0	0.795818	0.261	0.009	0	25.2	NOT
Slc25a10	0	0.901089	0.527	0.276	0	25.1	NOT
Ppat.1	0	0.66541	0.252	0.002	0	25	NOT
Cbr1	0	1.40011	0.722	0.475	0	24.7	NOT
Cd9	0	0.851749	0.403	0.159	0	24.4	NOT
Birc5	0	0.780167	0.252	0.01	0	24.2	NOT
Ifi27l2b	0	0.703231	0.363	0.122	0	24.1	NOT
Cdkn1a	0	0.991915	0.435	0.194	0	24.1	NOT
Entpd5	0	0.968067	0.563	0.323	0	24	NOT
Cyp4a14	0	0.894717	0.357	0.119	0	23.8	NOT
Chd1	0	0.746526	0.372	0.136	0	23.6	NOT
Tm4sf4	0	1.21877	0.723	0.488	0	23.5	NOT
Anxa2	0	0.781286	0.255	0.02	0	23.5	NOT
Tubb4b	0	1.47311	0.71	0.475	0	23.5	NOT
Gpi1	0	0.854061	0.51	0.276	0	23.4	NOT
Car2	0	0.681928	0.286	0.055	0	23.1	NOT
Gstm4	0	1.10621	0.412	0.181	0	23.1	NOT
Ehhadh	0	1.03079	0.56	0.331	0	22.9	NOT
Tgm2	0	0.664508	0.333	0.105	0	22.8	NOT
Cdca3	0	0.708035	0.239	0.011	0	22.8	NOT
Nipal1	0	0.566087	0.262	0.035	0	22.7	NOT
Cryl1	0	0.781441	0.391	0.165	0	22.6	NOT
Txnrd1	0	1.02071	0.482	0.257	0	22.5	NOT
Immt	0	0.835065	0.513	0.289	0	22.4	NOT
Gldc	0	0.775977	0.462	0.241	0	22.1	NOT
Cbr3	0	1.06137	0.234	0.013	0	22.1	NOT
Rnf128	0	0.854852	0.565	0.345	0	22	NOT
Samm50	0	0.791409	0.509	0.29	0	21.9	NOT
Sgk1	0	0.658486	0.318	0.099	0	21.9	NOT
Mpp1	0	0.681239	0.36	0.142	0	21.8	NOT
Ube2c	0	0.970494	0.226	0.009	0	21.7	NOT
Eif6	0	0.833477	0.549	0.336	0	21.3	NOT
Clint1	0	0.707415	0.427	0.215	0	21.2	NOT
Ywhah	0	0.646454	0.348	0.136	0	21.2	NOT
Pgd	0	0.699396	0.294	0.082	0	21.2	NOT
Sap18b	0	0.592855	0.233	0.022	0	21.1	NOT
Id3	0	0.978674	0.696	0.485	0	21.1	NOT
Ces2e	0	1.22517	0.742	0.532	0	21	NOT
Gas2	0	0.736677	0.463	0.254	0	20.9	NOT
Fabp4	0	1.40039	0.246	0.037	0	20.9	NOT
Rbbp7	0	0.839059	0.44	0.232	0	20.8	NOT
Crls1	0	0.684588	0.334	0.127	0	20.7	NOT
Cxadr	0	0.693916	0.42	0.213	0	20.7	NOT
Gpx3	0	0.574825	0.214	0.007	0	20.7	NOT
Got1	0	1.40354	0.796	0.591	0	20.5	NOT
Agpat3	0	0.802968	0.484	0.279	0	20.5	NOT
Slpi	0	0.720699	0.213	0.009	0	20.4	NOT
Lmna	0	0.677566	0.294	0.09	0	20.4	NOT
Tubb2a	0	0.98065	0.643	0.44	0	20.3	NOT
Ube2m	0	0.628308	0.336	0.134	0	20.2	NOT
Sltm	0	1.00369	0.348	0.146	0	20.2	NOT
Asrgl1	0	0.618096	0.279	0.078	0	20.1	NOT
Gm2a	0	0.79206	0.548	0.348	0	20	NOT
Tuba8	0	0.505772	0.228	0.028	0	20	NOT
Tubb5	0	0.777449	0.356	0.159	0	19.7	NOT
Cdk1	0	0.706054	0.234	0.037	0	19.7	NOT
Sult1d1	0	1.148	0.779	0.583	0	19.6	NOT
Nudt18	0	0.521901	0.253	0.06	0	19.3	NOT
F11r	0	0.660317	0.41	0.217	0	19.3	NOT
Idh3a	0	0.578676	0.366	0.175	0	19.1	NOT
Nqo1	0	0.652985	0.217	0.027	0	19	NOT
Psap	0	0.68591	0.466	0.276	0	19	NOT
Cenpa	0	0.640345	0.224	0.034	0	19	NOT
Pold4	0	0.695593	0.445	0.256	0	18.9	NOT
Ctnna1	0	0.618598	0.344	0.155	0	18.9	NOT
Nln	0	0.675613	0.279	0.091	0	18.8	NOT
Sds	0	1.68997	0.905	0.717	0	18.8	NOT
Cda	0	0.654988	0.327	0.139	0	18.8	NOT
Abcg5	0	0.582457	0.319	0.132	0	18.7	NOT
Aprt	0	0.995026	0.715	0.528	0	18.7	NOT
Plpp2	0	0.494533	0.269	0.083	0	18.6	NOT
Pmf1	0	0.622042	0.334	0.149	0	18.5	NOT
Tomm40	0	0.576976	0.325	0.14	0	18.5	NOT
Sqstm1	0	1.27236	0.763	0.579	0	18.4	NOT
Serinc3	0	0.754249	0.551	0.367	0	18.4	NOT
Gstt2	0	0.936225	0.663	0.479	0	18.4	NOT
Gch1	0	1.21785	0.81	0.626	0	18.4	NOT
Hnrnpa2b1	0	1.53545	0.893	0.71	0	18.3	NOT
Ctsc	1.36285e-295	0.629393	0.375	0.192	2.00843e-291	18.3	NOT
Nlrp4e	0	0.498	0.183	0.001	0	18.2	NOT
Lgmn	0	0.508778	0.272	0.095	0	17.7	NOT
Morf4l2	1.10596e-284	0.612208	0.39	0.213	1.62985e-280	17.7	NOT
Idh3b	0	1.10056	0.729	0.552	0	17.7	NOT
Tmem120a	1.02686e-281	0.62992	0.388	0.212	1.51329e-277	17.6	NOT
Smoc2	0	0.460692	0.201	0.028	0	17.3	NOT
Slc51b	0	0.442181	0.193	0.021	0	17.2	NOT
Abhd2	0	0.518548	0.253	0.081	0	17.2	NOT
Cdc20	0	0.668273	0.174	0.003	0	17.1	NOT
Kmt5a	0	0.504402	0.243	0.072	0	17.1	NOT
Slc48a1	0	0.73634	0.292	0.121	0	17.1	NOT
Mdh2	0	1.74291	0.944	0.773	0	17.1	NOT
Cd74	0	0.866035	0.238	0.068	0	17	NOT
Spc24	4.62025e-267	0.65077	0.387	0.217	6.80887e-263	17	NOT
Pcbp1	0	0.772702	0.572	0.403	0	16.9	NOT
Tpr	5.09405e-256	0.606964	0.359	0.191	7.5071e-252	16.8	NOT
Ranbp1	3.86719e-283	0.676807	0.484	0.317	5.69908e-279	16.7	NOT
Tceal9	2.945e-256	0.581848	0.358	0.191	4.34005e-252	16.7	NOT
Ppif	5.54889e-253	0.561743	0.381	0.214	8.1774e-249	16.7	NOT
Lrp1	0	0.792889	0.558	0.392	0	16.6	NOT
Ccl9	0	0.956873	0.614	0.448	0	16.6	NOT
Rrm2	0	0.516155	0.183	0.018	0	16.5	NOT
Nt5c3	1.03489e-257	0.528603	0.306	0.143	1.52512e-253	16.3	NOT
Alcam	1.06523e-242	0.489027	0.303	0.143	1.56983e-238	16	NOT
Sept7	2.60488e-235	0.602887	0.412	0.252	3.83882e-231	16	NOT
Vapa	2.4041e-282	0.689336	0.517	0.358	3.54292e-278	15.9	NOT
Tor1a	7.51271e-238	0.612673	0.403	0.244	1.10715e-233	15.9	NOT
Tfrc	8.37253e-236	0.535557	0.331	0.172	1.23386e-231	15.9	NOT
Txndc5	8.00956e-229	0.548545	0.376	0.217	1.18037e-224	15.9	NOT
Slc16a5	0	0.38694	0.177	0.019	0	15.8	NOT
Rab1b	1.66415e-229	0.546636	0.367	0.209	2.45246e-225	15.8	NOT
Calm3	1.78515e-226	0.565799	0.371	0.214	2.63078e-222	15.7	NOT
Nlrc4	0	0.419054	0.157	0.001	0	15.6	NOT
Hsd17b6	2.74307e-262	0.664354	0.55	0.395	4.04246e-258	15.5	NOT
Ccnd3	0	0.497101	0.229	0.075	0	15.4	NOT
Lrrc59	8.87546e-247	0.474576	0.279	0.125	1.30798e-242	15.4	NOT
Rtn4	5.74393e-218	0.589728	0.405	0.251	8.46484e-214	15.4	NOT
Cttn	0	0.438692	0.224	0.071	0	15.3	NOT
Slc7a11	0	0.752451	0.157	0.004	0	15.3	NOT
Gnb1	4.9599e-268	0.464815	0.25	0.097	7.3094e-264	15.3	NOT
Sqor	0	0.864551	0.69	0.537	0	15.3	NOT
Hspa9	0	1.01618	0.777	0.625	0	15.2	NOT
Cct7	1.93828e-220	0.583067	0.443	0.291	2.85644e-216	15.2	NOT
Mrap	0	0.795911	0.609	0.457	0	15.2	NOT
Spint2	0	0.730989	0.587	0.435	0	15.2	NOT
Sfxn1	0	0.765641	0.643	0.492	0	15.1	NOT
Eif3j2	0	0.419218	0.166	0.015	0	15.1	NOT
Mlec	2.22576e-215	0.52075	0.33	0.179	3.28011e-211	15.1	NOT
Mgst2	0	0.717194	0.159	0.008	0	15.1	NOT
Cyp2b9	0	0.389473	0.16	0.009	0	15.1	NOT
Tomm5	1.36352e-216	0.561786	0.416	0.265	2.00942e-212	15.1	NOT
Kyat3	0	0.933782	0.705	0.554	0	15.1	NOT
Prkar1a	1.92583e-286	0.679409	0.548	0.398	2.8381e-282	15	NOT
Ccnb1	0	0.480569	0.153	0.003	0	15	NOT
Lipa	2.08905e-307	0.713125	0.58	0.43	3.07863e-303	15	NOT
Snrpa1	1.16867e-205	0.549525	0.366	0.217	1.72227e-201	14.9	NOT
Papss2	1.08785e-201	0.535038	0.41	0.261	1.60317e-197	14.9	NOT
Anxa6	1.59082e-200	0.493243	0.341	0.193	2.34439e-196	14.8	NOT
Ybx1	0	0.843225	0.661	0.515	0	14.6	NOT
Ndfip2	2.46703e-202	0.510147	0.331	0.185	3.63566e-198	14.6	NOT
Rhoc	1.31228e-306	0.441052	0.207	0.061	1.93391e-302	14.6	NOT
Psmd5	5.5041e-223	0.516293	0.282	0.136	8.11139e-219	14.6	NOT
Gpx7	0	0.413853	0.166	0.021	0	14.5	NOT
Fam136a	8.93855e-219	0.608848	0.44	0.295	1.31727e-214	14.5	NOT
Pbk	0	0.434294	0.148	0.003	0	14.5	NOT
Ube2k	6.91455e-232	0.681411	0.488	0.343	1.019e-227	14.5	NOT
Micu2	9.18032e-211	0.451694	0.283	0.138	1.3529e-206	14.5	NOT
Nfe2l2	4.1284e-195	0.522886	0.347	0.202	6.08402e-191	14.5	NOT
Arf1	0	0.879958	0.688	0.543	0	14.5	NOT
Mad2l1	0	0.387653	0.161	0.017	0	14.4	NOT
Calml4	0	0.36357	0.169	0.025	0	14.4	NOT
Dnm2	2.08172e-303	0.424324	0.202	0.058	3.06783e-299	14.4	NOT
Spc25	0	0.463959	0.182	0.038	0	14.4	NOT
Pgp	2.63292e-206	0.501457	0.3	0.156	3.88014e-202	14.4	NOT
Ddx1	2.34532e-189	0.499116	0.34	0.197	3.4563e-185	14.3	NOT
Ciapin1	9.98614e-245	0.430039	0.237	0.094	1.47166e-240	14.3	NOT
Cpt2	2.35431e-220	0.62318	0.473	0.33	3.46955e-216	14.3	NOT
Nhp2	7.82509e-236	0.643131	0.506	0.364	1.15318e-231	14.2	NOT
Coq9	2.24406e-234	0.646815	0.481	0.34	3.30707e-230	14.1	NOT
Chchd4	3.5083e-209	0.446646	0.264	0.124	5.17018e-205	14	NOT
Etnk2	0	0.787133	0.614	0.475	0	13.9	NOT
Hnrnpab	2.21829e-246	0.674031	0.541	0.402	3.2691e-242	13.9	NOT
Arhgdia	7.50064e-211	0.457825	0.26	0.121	1.10537e-206	13.9	NOT
Hn1	1.03099e-205	0.478871	0.27	0.131	1.51936e-201	13.9	NOT
Palmd	1.37029e-201	0.438299	0.264	0.126	2.0194e-197	13.8	NOT
Atp1a1	5.06003e-193	0.56914	0.466	0.328	7.45697e-189	13.8	NOT
Sdcbp	5.64254e-183	0.453899	0.298	0.16	8.31541e-179	13.8	NOT
Slc25a15	1.48133e-282	0.668265	0.572	0.434	2.18303e-278	13.8	NOT
Fmo1	9.34167e-188	0.545619	0.476	0.339	1.37668e-183	13.7	NOT
Lsr	2.34133e-287	0.717265	0.557	0.421	3.45042e-283	13.6	NOT
Dynll1	0	0.855189	0.65	0.514	0	13.6	NOT
Cfl1	0	1.0238	0.826	0.69	0	13.6	NOT
Sae1	2.65928e-272	0.399482	0.197	0.061	3.91898e-268	13.6	NOT
Fkbp1a	1.88554e-188	0.570596	0.457	0.321	2.77872e-184	13.6	NOT
Abcc2	5.37351e-251	0.80333	0.582	0.446	7.91894e-247	13.6	NOT
Prom1	0	0.316948	0.137	0.002	0	13.5	NOT
Adssl1	7.09617e-297	0.39603	0.185	0.05	1.04576e-292	13.5	NOT
H2afx	5.59832e-296	0.49835	0.188	0.053	8.25024e-292	13.5	NOT
Cyp2c55	3.4599e-265	0.369485	0.196	0.061	5.09885e-261	13.5	NOT
Perp	7.49798e-184	0.537449	0.439	0.304	1.10498e-179	13.5	NOT
Tkt	3.77442e-179	0.595932	0.375	0.24	5.56237e-175	13.5	NOT
Adipor1	2.95349e-174	0.530121	0.38	0.245	4.35256e-170	13.5	NOT
Ywhaz	5.58297e-173	0.519709	0.384	0.249	8.22762e-169	13.5	NOT
Prelid3b	2.38286e-172	0.486758	0.343	0.209	3.51161e-168	13.4	NOT
Gls2	0	0.845458	0.703	0.569	0	13.4	NOT
Lsm4	3.26035e-191	0.573637	0.449	0.315	4.80478e-187	13.4	NOT
Gmnn	1.60782e-228	0.384958	0.213	0.08	2.36944e-224	13.3	NOT
Tyms	3.84741e-205	0.458639	0.242	0.109	5.66993e-201	13.3	NOT
Cnn3	1.70797e-180	0.551911	0.434	0.301	2.51704e-176	13.3	NOT
Anp32b	7.33913e-170	0.501077	0.336	0.204	1.08157e-165	13.2	NOT
Btbd9	0	0.377653	0.154	0.022	0	13.2	NOT
Idh3g	1.34913e-233	0.641789	0.515	0.383	1.98822e-229	13.2	NOT
Mfge8	0	0.344912	0.143	0.011	0	13.2	NOT
Hsd17b13	0	1.14219	0.908	0.777	0	13.1	NOT
Cd14	0	0.454956	0.139	0.008	0	13.1	NOT
Ddx39	8.66801e-214	0.402653	0.223	0.092	1.2774e-209	13.1	NOT
Cyp26a1	1.02537e-189	0.495673	0.262	0.131	1.51109e-185	13.1	NOT
Hmmr	0	0.415547	0.132	0.002	0	13	NOT
Tpi1	0	1.13809	0.873	0.743	0	13	NOT
Nop58	1.3477e-168	0.444441	0.284	0.154	1.98611e-164	13	NOT
Gpt	0	0.797018	0.67	0.541	0	12.9	NOT
Uqcrc1	0	1.18351	0.846	0.717	0	12.9	NOT
Mlf2	3.51127e-236	0.649692	0.534	0.405	5.17457e-232	12.9	NOT
Dus1l	2.17869e-164	0.459922	0.306	0.177	3.21073e-160	12.9	NOT
Lamtor1	2.157e-196	0.58247	0.481	0.353	3.17877e-192	12.8	NOT
Rtn3	1.59824e-177	0.55743	0.452	0.324	2.35533e-173	12.8	NOT
Hnrnpu	3.18277e-165	0.576005	0.395	0.267	4.69045e-161	12.8	NOT
Ppp1ca	0	0.726456	0.66	0.533	0	12.7	NOT
Ostc	0	0.830501	0.692	0.565	0	12.7	NOT
Acnat2	1.76929e-194	0.36116	0.222	0.095	2.60741e-190	12.7	NOT
Prdx3	0	0.71223	0.642	0.516	0	12.6	NOT
Knstrn	0	0.383299	0.129	0.003	0	12.6	NOT
Vnn1	1.0911e-277	0.559499	0.173	0.047	1.60796e-273	12.6	NOT
Sdsl	3.39303e-195	0.386162	0.22	0.094	5.0003e-191	12.6	NOT
Ap2m1	5.59677e-159	0.508244	0.402	0.276	8.24796e-155	12.6	NOT
Glrx	2.74459e-152	0.457764	0.32	0.194	4.0447e-148	12.6	NOT
Atxn10	1.28302e-153	0.483311	0.357	0.231	1.89079e-149	12.6	NOT
Nudcd2	1.13535e-152	0.470398	0.354	0.228	1.67316e-148	12.6	NOT
Vdac2	4.0422e-237	0.616795	0.552	0.427	5.957e-233	12.5	NOT
Golm1	0	0.302708	0.137	0.013	0	12.4	NOT
Slc3a2	4.93683e-185	0.467833	0.232	0.108	7.27541e-181	12.4	NOT
Ufl1	3.91887e-159	0.450649	0.278	0.154	5.77524e-155	12.4	NOT
Tuba1c	0	1.02014	0.784	0.66	0	12.4	NOT
Ethe1	0	1.00831	0.804	0.68	0	12.4	NOT
Serpina3m	0	0.91331	0.795	0.671	0	12.4	NOT
Crcp	1.18966e-159	0.398229	0.262	0.138	1.7532e-155	12.4	NOT
Tmem53	1.69956e-151	0.489645	0.381	0.257	2.50465e-147	12.4	NOT
Sigmar1	8.75343e-267	0.678541	0.573	0.449	1.28999e-262	12.4	NOT
Crip1	0	0.386809	0.145	0.022	0	12.3	NOT
Gspt1	1.25256e-159	0.54339	0.415	0.292	1.84591e-155	12.3	NOT
Anxa7	1.42991e-148	0.454035	0.304	0.181	2.10727e-144	12.3	NOT
Slc25a22	4.1851e-148	0.477337	0.384	0.261	6.16758e-144	12.3	NOT
M6pr	9.36725e-143	0.457637	0.366	0.243	1.38045e-138	12.3	NOT
Dek	4.07418e-153	0.529002	0.344	0.221	6.00412e-149	12.3	NOT
Calm2	0	0.840411	0.693	0.571	0	12.2	NOT
Fmo3	0	0.34214	0.125	0.003	0	12.2	NOT
Jund	1.06951e-206	0.694347	0.481	0.359	1.57614e-202	12.2	NOT
Gfm1	2.39677e-141	0.416208	0.313	0.191	3.53211e-137	12.2	NOT
Ccng1	2.70501e-173	0.474591	0.238	0.116	3.98637e-169	12.2	NOT
Slc6a6	1.17822e-151	0.437143	0.27	0.149	1.73634e-147	12.1	NOT
Desi2	1.67205e-175	0.369925	0.221	0.1	2.4641e-171	12.1	NOT
Gorasp2	2.2115e-141	0.473451	0.367	0.246	3.25909e-137	12.1	NOT
Arpc1b	4.77808e-139	0.418654	0.316	0.195	7.04146e-135	12.1	NOT
Glod5	0	0.316678	0.125	0.005	0	12	NOT
Ppcs	1.54785e-148	0.454859	0.284	0.164	2.28107e-144	12	NOT
Grsf1	2.24235e-147	0.474822	0.289	0.169	3.30455e-143	12	NOT
Rnf181	4.19826e-174	0.556655	0.466	0.347	6.18697e-170	11.9	NOT
Chmp2b	2.37887e-150	0.42394	0.266	0.147	3.50573e-146	11.9	NOT
Pnpla2	1.6399e-146	0.421812	0.271	0.152	2.41672e-142	11.9	NOT
Id2	0	0.962357	0.856	0.737	0	11.9	NOT
Ucp2	0	0.408616	0.141	0.022	0	11.9	NOT
Cisd3	2.20577e-274	0.645222	0.603	0.484	3.25065e-270	11.9	NOT
Cenpw	2.0878e-213	0.361326	0.183	0.064	3.07678e-209	11.9	NOT
Cited2	1.50688e-160	0.497696	0.253	0.134	2.22069e-156	11.9	NOT
Gale	2.1327e-141	0.438089	0.293	0.174	3.14296e-137	11.9	NOT
Stub1	6.48736e-140	0.486015	0.377	0.258	9.56042e-136	11.9	NOT
Fam96a	6.19505e-251	0.652637	0.575	0.456	9.12964e-247	11.9	NOT
Ctsb	0	1.14774	0.868	0.75	0	11.8	NOT
Esco2	0	0.387076	0.123	0.005	0	11.8	NOT
Gpx2	0	0.505335	0.121	0.003	0	11.8	NOT
Dcakd	3.07882e-178	0.37105	0.207	0.089	4.53725e-174	11.8	NOT
Nags	1.12051e-142	0.42476	0.285	0.167	1.65129e-138	11.8	NOT
Pkm	0	0.480127	0.122	0.005	0	11.7	NOT
Hes1	2.58055e-159	0.43468	0.23	0.114	3.80295e-155	11.6	NOT
Ogdh	1.60504e-126	0.415653	0.328	0.212	2.36535e-122	11.6	NOT
Banf1	0	0.863659	0.739	0.623	0	11.6	NOT
Tmem70	3.15103e-148	0.510405	0.428	0.312	4.64367e-144	11.6	NOT
Chmp4b	2.5887e-137	0.457042	0.298	0.182	3.81497e-133	11.6	NOT
Etf1	8.76825e-135	0.497072	0.348	0.232	1.29218e-130	11.6	NOT
Srrm1	4.84691e-133	0.407747	0.269	0.154	7.1429e-129	11.5	NOT
Timm50	6.06211e-132	0.445316	0.329	0.214	8.93374e-128	11.5	NOT
Prpsap1	1.29068e-126	0.432502	0.334	0.219	1.90208e-122	11.5	NOT
Slc25a39	0	1.29635	0.905	0.79	0	11.5	NOT
Sucla2	0	0.723409	0.626	0.511	0	11.5	NOT
Ephx1	0	0.949854	0.73	0.615	0	11.5	NOT
Mt1	0	0.470985	0.961	0.847	0	11.4	NOT
Pgm3	3.93939e-196	0.320104	0.178	0.064	5.80547e-192	11.4	NOT
Ppp2r1a	4.75108e-144	0.391621	0.242	0.128	7.00166e-140	11.4	NOT
Actr3	2.10725e-129	0.399384	0.286	0.172	3.10545e-125	11.4	NOT
Nadk	7.67669e-127	0.45931	0.367	0.253	1.13131e-122	11.4	NOT
Lgals1	8.86291e-126	0.492132	0.415	0.301	1.30613e-121	11.4	NOT
Ccdc34	0	0.312893	0.134	0.021	0	11.3	NOT
Aig1	6.99666e-152	0.332309	0.217	0.104	1.0311e-147	11.3	NOT
Shmt2	4.78925e-174	0.57226	0.488	0.375	7.05792e-170	11.3	NOT
Ppp1r14b	8.89835e-158	0.362274	0.213	0.1	1.31135e-153	11.3	NOT
Dbt	1.96073e-121	0.434583	0.388	0.275	2.88952e-117	11.3	NOT
Ap3m1	2.01561e-121	0.391258	0.302	0.189	2.9704e-117	11.3	NOT
Itih5	3.73263e-216	0.299004	0.162	0.05	5.50078e-212	11.2	NOT
Atf3	9.02349e-179	0.442444	0.19	0.078	1.32979e-174	11.2	NOT
Ap1s1	3.60031e-131	0.374239	0.263	0.151	5.30578e-127	11.2	NOT
Letm1	5.17929e-128	0.399872	0.275	0.163	7.63272e-124	11.2	NOT
Hat1	6.00473e-196	0.353994	0.176	0.064	8.84917e-192	11.2	NOT
Clpb	8.94644e-160	0.38195	0.208	0.096	1.31844e-155	11.2	NOT
Eif4e2	2.82567e-138	0.489163	0.417	0.305	4.1642e-134	11.2	NOT
Mrpl45	6.62577e-125	0.409022	0.303	0.191	9.7644e-121	11.2	NOT
Myl12a	7.87257e-232	0.636171	0.573	0.461	1.16018e-227	11.2	NOT
Hsdl2	5.87013e-135	0.531645	0.395	0.284	8.65082e-131	11.1	NOT
Zfand5	2.02747e-133	0.531175	0.317	0.206	2.98788e-129	11.1	NOT
Rad23a	4.92052e-128	0.408424	0.276	0.165	7.25137e-124	11.1	NOT
Acot3	0	0.277735	0.122	0.011	0	11.1	NOT
Arf6	1.29343e-185	0.322173	0.177	0.066	1.90613e-181	11.1	NOT
Ddah1	1.46339e-183	0.586768	0.512	0.401	2.1566e-179	11.1	NOT
Galk1	2.90275e-127	0.481774	0.347	0.236	4.27778e-123	11.1	NOT
Isyna1	1.9998e-288	0.313115	0.137	0.027	2.9471e-284	11	NOT
Hras	8.50932e-125	0.465524	0.32	0.21	1.25402e-120	11	NOT
Cnbp	0	0.86471	0.785	0.675	0	11	NOT
Eif4a1	4.8791e-300	0.678568	0.634	0.524	7.19034e-296	11	NOT
Cct4	1.85919e-146	0.523149	0.452	0.342	2.73989e-142	11	NOT
Zwint	3.63412e-137	0.431726	0.242	0.132	5.35561e-133	11	NOT
Clptm1	7.59211e-118	0.387277	0.289	0.179	1.11885e-113	11	NOT
Dhfr	1.64061e-127	0.479268	0.395	0.286	2.41777e-123	10.9	NOT
Tmpo	4.56858e-159	0.364305	0.197	0.088	6.73272e-155	10.9	NOT
Prkab1	1.38194e-211	0.305386	0.159	0.05	2.03657e-207	10.9	NOT
Cdh1	9.98973e-158	0.31413	0.191	0.082	1.47219e-153	10.9	NOT
Cxcl9	2.70683e-302	0.599581	0.129	0.021	3.98905e-298	10.8	NOT
Acsl5	0	0.813976	0.707	0.599	0	10.8	NOT
Vbp1	3.126e-147	0.333502	0.207	0.099	4.60679e-143	10.8	NOT
Bckdhb	5.41598e-136	0.49468	0.441	0.333	7.98153e-132	10.8	NOT
Hist1h1c	8.30502e-159	0.638395	0.453	0.346	1.22391e-154	10.7	NOT
Afg3l2	1.3522e-129	0.351904	0.226	0.119	1.99273e-125	10.7	NOT
Nudt4	6.14965e-151	0.549669	0.473	0.366	9.06275e-147	10.7	NOT
Capzb	6.73079e-151	0.521294	0.485	0.378	9.91916e-147	10.7	NOT
Gars	1.29283e-138	0.371101	0.214	0.107	1.90524e-134	10.7	NOT
Sec13	1.46198e-136	0.482139	0.446	0.339	2.15452e-132	10.7	NOT
Slco1a4	5.5447e-133	0.321954	0.213	0.106	8.17122e-129	10.7	NOT
Rbm17	6.02644e-124	0.361481	0.244	0.137	8.88116e-120	10.7	NOT
Gclc	4.61601e-225	1.13222	0.564	0.457	6.80262e-221	10.7	NOT
Sat1	3.89311e-170	0.60659	0.515	0.409	5.73728e-166	10.6	NOT
G3bp2	2.03566e-119	0.480356	0.392	0.286	2.99995e-115	10.6	NOT
Reep4	1.05563e-281	0.319672	0.131	0.025	1.55568e-277	10.6	NOT
Slc16a10	1.73904e-102	0.391837	0.328	0.222	2.56283e-98	10.6	NOT
Snx7	4.08253e-141	0.341922	0.208	0.102	6.01642e-137	10.6	NOT
Hadhb	5.17869e-164	0.556505	0.505	0.399	7.63184e-160	10.6	NOT
Rpn2	5.78262e-143	0.511613	0.476	0.37	8.52184e-139	10.6	NOT
Tnfrsf1a	2.25008e-121	0.360382	0.243	0.137	3.31594e-117	10.6	NOT
Picalm	5.87587e-120	0.381583	0.246	0.14	8.65927e-116	10.6	NOT
Pepd	1.85711e-116	0.411476	0.286	0.18	2.73682e-112	10.6	NOT
Sh3glb1	2.10069e-116	0.458221	0.379	0.273	3.09579e-112	10.6	NOT
Gipc1	2.25626e-258	0.289489	0.134	0.029	3.32505e-254	10.5	NOT
Dut	3.92828e-141	0.338968	0.2	0.095	5.78911e-137	10.5	NOT
Adss	1.69438e-114	0.375776	0.263	0.158	2.49701e-110	10.5	NOT
Sult2a5	0	0.277164	0.112	0.007	0	10.5	NOT
Fh1	0	1.05422	0.868	0.763	0	10.5	NOT
Gclm	0	1.05325	0.754	0.649	0	10.5	NOT
Ubl4a	2.08296e-155	0.545234	0.484	0.379	3.06966e-151	10.5	NOT
Eif2s1	5.48034e-131	0.489307	0.436	0.331	8.07638e-127	10.5	NOT
Tm7sf3	4.08545e-110	0.386788	0.286	0.181	6.02073e-106	10.5	NOT
Nfkbia	4.14831e-153	0.607666	0.464	0.36	6.11337e-149	10.4	NOT
Cbx5	6.66825e-132	0.3544	0.207	0.103	9.827e-128	10.4	NOT
Ewsr1	5.32732e-130	0.33966	0.215	0.111	7.85087e-126	10.4	NOT
Cbs	2.83247e-301	0.759844	0.641	0.537	4.17422e-297	10.4	NOT
Pgm2	1.88882e-151	0.625631	0.471	0.367	2.78356e-147	10.4	NOT
Fuca1	2.20529e-117	0.4869	0.385	0.281	3.24993e-113	10.4	NOT
Abhd17a	2.60929e-116	0.475337	0.349	0.245	3.84531e-112	10.4	NOT
Snx5	5.25177e-110	0.3978	0.288	0.184	7.73953e-106	10.4	NOT
Cd47	3.71505e-137	0.518881	0.467	0.364	5.47488e-133	10.3	NOT
Gipc2	0	0.31993	0.111	0.008	0	10.3	NOT
Mmp14	1.45765e-261	0.276247	0.129	0.026	2.14814e-257	10.3	NOT
Cyp4a31	3.50148e-259	0.28624	0.129	0.026	5.16013e-255	10.3	NOT
Timm17a	8.19859e-152	0.531913	0.478	0.375	1.20823e-147	10.3	NOT
Eprs	4.34912e-130	0.514871	0.44	0.337	6.40931e-126	10.3	NOT
Aass	0	0.813595	0.675	0.573	0	10.2	NOT
Tex261	2.17552e-113	0.472495	0.387	0.285	3.20607e-109	10.2	NOT
Tmem248	5.04506e-112	0.368434	0.245	0.143	7.43491e-108	10.2	NOT
Calu	2.10089e-111	0.3451	0.243	0.141	3.09608e-107	10.2	NOT
Mapk3	3.02076e-199	0.303918	0.146	0.044	4.45169e-195	10.2	NOT
Arf4	0	0.678961	0.662	0.56	0	10.2	NOT
Hspa4	5.68715e-110	0.468938	0.35	0.248	8.38115e-106	10.2	NOT
Wbp2	2.0486e-109	0.441677	0.364	0.262	3.01902e-105	10.2	NOT
Srsf7	7.8169e-106	0.375674	0.285	0.183	1.15198e-101	10.2	NOT
Lgals3	0	0.451918	0.111	0.01	0	10.1	NOT
Plin3	6.73359e-120	0.344709	0.224	0.123	9.92329e-116	10.1	NOT
Mki67	0	0.301354	0.103	0.002	0	10.1	NOT
Ezh2	4.23836e-285	0.303246	0.12	0.019	6.24607e-281	10.1	NOT
Smc4	2.79076e-145	0.388774	0.183	0.082	4.11275e-141	10.1	NOT
Copg1	2.45746e-125	0.318828	0.205	0.104	3.62156e-121	10.1	NOT
Selenbp1	0	1.19906	0.795	0.695	0	10	NOT
Pcolce	3.12047e-281	0.24288	0.12	0.02	4.59864e-277	10	NOT
Rrm1	1.95433e-268	0.291648	0.122	0.022	2.8801e-264	10	NOT
Mrps30	6.06654e-126	0.341222	0.205	0.105	8.94026e-122	10	NOT
Coq3	4.44426e-108	0.382036	0.257	0.157	6.5495e-104	10	NOT
Dap3	9.99714e-106	0.383777	0.261	0.161	1.47328e-101	10	NOT
Plk3	1.1151e-105	0.379097	0.256	0.156	1.64332e-101	10	NOT
Cldn3	3.45028e-215	0.658626	0.55	0.451	5.08467e-211	9.9	NOT
Ccna2	0	0.302651	0.101	0.002	0	9.9	NOT
Defb1	2.11453e-234	0.284943	0.128	0.029	3.11619e-230	9.9	NOT
Mmd2	1.8229e-171	0.254588	0.152	0.053	2.68641e-167	9.9	NOT
Tpd52	4.38416e-149	0.343849	0.172	0.073	6.46093e-145	9.9	NOT
Endog	8.4922e-137	0.551316	0.503	0.404	1.2515e-132	9.9	NOT
Psmd7	6.01193e-133	0.537733	0.468	0.37	8.85978e-129	9.8	NOT
Acox2	8.63384e-121	0.502315	0.445	0.347	1.27237e-116	9.8	NOT
Mcm2	0	0.265037	0.11	0.012	0	9.8	NOT
Kras	5.88353e-107	0.343182	0.227	0.129	8.67056e-103	9.8	NOT
Sgta	7.84423e-104	0.323185	0.234	0.136	1.156e-99	9.8	NOT
Abracl	1.77152e-100	0.386534	0.305	0.207	2.61069e-96	9.8	NOT
Gmps	6.42584e-100	0.364085	0.265	0.167	9.46976e-96	9.8	NOT
Capns1	1.91753e-114	0.47641	0.414	0.316	2.82587e-110	9.8	NOT
Ostf1	5.87284e-101	0.429406	0.351	0.253	8.65481e-97	9.8	NOT
Kif5b	9.90299e-96	0.379731	0.283	0.185	1.4594e-91	9.8	NOT
Acly	9.94298e-106	0.453324	0.406	0.309	1.4653e-101	9.7	NOT
Tff3	4.30096e-79	0.200844	0.278	0.181	6.33833e-75	9.7	NOT
D9Wsu149	0	0.258785	0.101	0.004	0	9.7	NOT
Cox7a1	2.24269e-149	0.286229	0.161	0.064	3.30506e-145	9.7	NOT
Spg21	1.29312e-117	0.311999	0.202	0.105	1.90567e-113	9.7	NOT
Bud23	4.5162e-99	0.349229	0.266	0.169	6.65552e-95	9.7	NOT
Mgat2	7.05894e-99	0.333155	0.243	0.146	1.04028e-94	9.7	NOT
Mkrn1	5.6288e-115	0.396447	0.21	0.113	8.29516e-111	9.7	NOT
Arf5	6.07557e-223	0.633168	0.58	0.483	8.95357e-219	9.7	NOT
Ppp2ca	6.06614e-102	0.452651	0.371	0.274	8.93967e-98	9.7	NOT
Asns	0	0.369253	0.107	0.011	0	9.6	NOT
Wdr1	1.37921e-160	0.294642	0.151	0.055	2.03255e-156	9.6	NOT
Rangap1	8.12578e-128	0.310566	0.181	0.085	1.1975e-123	9.6	NOT
Dlst	6.31719e-92	0.371144	0.307	0.211	9.30965e-88	9.6	NOT
Mcm6	0	0.26338	0.105	0.01	0	9.5	NOT
S100g	0	0.326828	0.103	0.008	0	9.5	NOT
Ctps2	1.15793e-224	0.250841	0.122	0.027	1.70644e-220	9.5	NOT
Casp6	1.21082e-96	0.340669	0.251	0.156	1.78439e-92	9.5	NOT
Pctp	1.60565e-95	0.402784	0.308	0.213	2.36624e-91	9.5	NOT
Scamp3	1.74659e-95	0.401404	0.311	0.216	2.57395e-91	9.5	NOT
Fkbp4	4.02357e-116	0.491992	0.433	0.338	5.92954e-112	9.5	NOT
Coq5	6.45195e-114	0.314162	0.196	0.102	9.50824e-110	9.4	NOT
Hfe2	2.5347e-94	0.365994	0.277	0.183	3.73538e-90	9.4	NOT
Slc5a6	9.68193e-286	0.23537	0.109	0.015	1.42683e-281	9.4	NOT
Spink1	3.63139e-226	0.342006	0.121	0.027	5.35158e-222	9.4	NOT
Tpm4	1.11504e-183	0.249601	0.134	0.04	1.64324e-179	9.4	NOT
Zfp91	7.19538e-106	0.362596	0.215	0.121	1.06038e-101	9.4	NOT
G3bp1	1.09713e-96	0.336057	0.238	0.144	1.61683e-92	9.4	NOT
Ran	3.11965e-276	0.683253	0.645	0.551	4.59743e-272	9.4	NOT
Lsm2	4.81974e-95	0.42845	0.335	0.242	7.10285e-91	9.3	NOT
Prc1	0	0.329717	0.095	0.002	0	9.3	NOT
Rcn2	1.25828e-190	0.250097	0.128	0.035	1.85433e-186	9.3	NOT
Minpp1	5.64957e-130	0.264505	0.163	0.07	8.32577e-126	9.3	NOT
Kcmf1	1.19005e-100	0.381365	0.231	0.138	1.75378e-96	9.3	NOT
Klhdc2	1.93516e-98	0.32075	0.232	0.139	2.85185e-94	9.3	NOT
Mtap	1.34779e-96	0.320032	0.226	0.133	1.98624e-92	9.3	NOT
Gsta4	0	0.862196	0.781	0.689	0	9.2	NOT
Aplp2	3.54122e-139	0.531343	0.522	0.43	5.2187e-135	9.2	NOT
Kyat1	2.984e-124	0.543489	0.445	0.353	4.39752e-120	9.2	NOT
Slc25a11	1.34474e-97	0.428056	0.376	0.284	1.98175e-93	9.2	NOT
Ckap2l	0	0.308199	0.093	0.001	0	9.2	NOT
Prelid2	8.5721e-221	0.235243	0.118	0.026	1.26327e-216	9.2	NOT
Klf6	1.38542e-206	0.267935	0.121	0.029	2.04169e-202	9.2	NOT
Myc	5.12432e-195	0.286932	0.126	0.034	7.55171e-191	9.2	NOT
Net1	2.85704e-98	0.313223	0.218	0.126	4.21042e-94	9.2	NOT
Smap1	6.82517e-97	0.351535	0.228	0.136	1.00582e-92	9.2	NOT
Mcl1	1.15486e-92	0.362049	0.245	0.153	1.70192e-88	9.2	NOT
Uchl5	7.82831e-92	0.358397	0.248	0.156	1.15366e-87	9.2	NOT
D17Wsu92e	3.55098e-88	0.414624	0.296	0.204	5.23308e-84	9.2	NOT
Atp6v0e	6.08508e-279	0.694303	0.644	0.552	8.96758e-275	9.2	NOT
Pmpcb	4.88132e-187	0.579894	0.582	0.49	7.19361e-183	9.2	NOT
Trappc4	6.48461e-93	0.420188	0.358	0.266	9.55637e-89	9.2	NOT
Mt2	2.67352e-61	0.228007	0.568	0.476	3.93997e-57	9.2	NOT
Psmd4	1.6888e-173	0.638433	0.545	0.454	2.48878e-169	9.1	NOT
Eif4ebp1	2.19989e-160	0.640254	0.528	0.437	3.24197e-156	9.1	NOT
Ei24	5.31542e-92	0.425093	0.373	0.282	7.83333e-88	9.1	NOT
Metap2	1.86469e-88	0.407188	0.374	0.283	2.748e-84	9.1	NOT
Mrpl37	8.01291e-87	0.350678	0.27	0.179	1.18086e-82	9.1	NOT
Gpc3	0	0.345858	0.093	0.002	0	9.1	NOT
Unc119	6.82922e-205	0.233966	0.119	0.028	1.00642e-200	9.1	NOT
Srm	7.95982e-89	0.359819	0.26	0.169	1.17304e-84	9.1	NOT
B4galnt1	1.03206e-86	0.311059	0.245	0.154	1.52094e-82	9.1	NOT
Rab2a	7.87422e-216	0.621337	0.609	0.518	1.16042e-211	9.1	NOT
Fkbp8	3.3388e-148	0.551388	0.525	0.435	4.92039e-144	9	NOT
H2afz	2.71918e-147	0.611101	0.459	0.369	4.00725e-143	9	NOT
Nans	8.74035e-103	0.305299	0.193	0.103	1.28807e-98	9	NOT
Elovl1	1.57834e-86	0.374756	0.339	0.249	2.326e-82	9	NOT
Ubd	1.99933e-277	0.556177	0.103	0.013	2.94642e-273	9	NOT
Egln3	6.21078e-144	0.256642	0.144	0.054	9.15283e-140	9	NOT
Aifm2	1.44813e-111	0.260634	0.175	0.085	2.13411e-107	9	NOT
Amdhd1	0	0.819036	0.732	0.642	0	9	NOT
Ppa1	0	0.772814	0.768	0.678	0	9	NOT
Akr1c19	6.24677e-205	0.830151	0.604	0.514	9.20586e-201	9	NOT
Cct5	3.92492e-166	0.562605	0.566	0.476	5.78416e-162	9	NOT
Ddost	3.69456e-141	0.541119	0.494	0.404	5.44467e-137	9	NOT
Ubqln1	5.82346e-106	0.476986	0.426	0.336	8.58203e-102	9	NOT
Tmed9	1.10998e-99	0.436931	0.415	0.325	1.63577e-95	9	NOT
Dstn	1.93658e-92	0.445758	0.361	0.271	2.85393e-88	9	NOT
Sec61a1	4.10105e-85	0.389665	0.345	0.255	6.04372e-81	9	NOT
Cdca8	0	0.282427	0.094	0.005	0	8.9	NOT
Smc2	1.22132e-288	0.274812	0.1	0.011	1.79986e-284	8.9	NOT
Abcd2	6.75371e-175	0.222802	0.124	0.035	9.95294e-171	8.9	NOT
Eefsec	1.93531e-122	0.27591	0.161	0.072	2.85207e-118	8.9	NOT
Atp6v1b2	4.71644e-116	0.278718	0.169	0.08	6.95062e-112	8.9	NOT
Ppfibp2	1.052e-102	0.355146	0.194	0.105	1.55033e-98	8.9	NOT
Casp3	1.00378e-99	0.318874	0.203	0.114	1.47927e-95	8.9	NOT
Rad21	1.24876e-98	0.339889	0.203	0.114	1.84029e-94	8.9	NOT
Zfp106	2.6095e-90	0.327564	0.223	0.134	3.84561e-86	8.9	NOT
Tsfm	2.95395e-89	0.337115	0.245	0.156	4.35324e-85	8.9	NOT
Scfd1	8.6232e-85	0.383329	0.316	0.227	1.2708e-80	8.9	NOT
Alg3	1.03259e-94	0.286831	0.204	0.115	1.52173e-90	8.9	NOT
Tpmt	1.2854e-125	0.503142	0.485	0.396	1.89429e-121	8.9	NOT
Mpv17l2	1.86451e-87	0.404654	0.353	0.264	2.74772e-83	8.9	NOT
Jak1	2.06974e-83	0.37466	0.285	0.196	3.05018e-79	8.9	NOT
Wfdc3	0	0.277665	0.091	0.003	0	8.8	NOT
Alyref	9.46556e-172	0.278184	0.125	0.037	1.39494e-167	8.8	NOT
Dazap1	2.70462e-110	0.272809	0.173	0.085	3.9858e-106	8.8	NOT
Snx10	1.94863e-104	0.303485	0.183	0.095	2.87169e-100	8.8	NOT
Umps	3.32024e-92	0.294138	0.211	0.123	4.89304e-88	8.8	NOT
Hexa	1.39288e-89	0.331456	0.22	0.132	2.05268e-85	8.8	NOT
Srebf1	1.87302e-81	0.386066	0.318	0.23	2.76026e-77	8.8	NOT
Chchd3	3.86411e-153	0.551548	0.526	0.439	5.69454e-149	8.7	NOT
Psmc4	1.44021e-132	0.527426	0.499	0.412	2.12244e-128	8.7	NOT
Vars	6.73718e-142	0.255845	0.136	0.049	9.92859e-138	8.7	NOT
Dgat1	1.34684e-97	0.265099	0.19	0.103	1.98484e-93	8.7	NOT
Comtd1	2.40498e-97	0.29504	0.191	0.104	3.54422e-93	8.7	NOT
Lysmd2	1.07771e-236	0.22496	0.106	0.019	1.58822e-232	8.7	NOT
Sh3bgrl3	3.3797e-183	0.252995	0.118	0.031	4.98067e-179	8.7	NOT
Rtcb	7.82621e-87	0.293709	0.217	0.13	1.15335e-82	8.7	NOT
Sec22b	2.05114e-82	0.378266	0.317	0.23	3.02277e-78	8.7	NOT
Gdi2	2.63677e-219	0.575898	0.629	0.542	3.8858e-215	8.7	NOT
Tmprss2	7.38926e-258	0.225471	0.099	0.013	1.08896e-253	8.6	NOT
Cdk8	8.00104e-147	0.320426	0.135	0.049	1.17911e-142	8.6	NOT
Zfr	3.80206e-84	0.345116	0.229	0.143	5.60309e-80	8.6	NOT
Strap	6.92814e-80	0.377775	0.341	0.255	1.021e-75	8.6	NOT
Cs	6.59714e-79	0.382749	0.336	0.25	9.72221e-75	8.6	NOT
Gins2	0	0.216697	0.091	0.005	0	8.6	NOT
Cyp17a1	1.24224e-121	0.229604	0.148	0.062	1.83069e-117	8.6	NOT
Cndp2	8.25076e-100	0.260484	0.179	0.093	1.21591e-95	8.6	NOT
Hnrnpf	1.59952e-78	0.36455	0.32	0.234	2.35721e-74	8.6	NOT
Psmd2	2.14868e-78	0.389801	0.31	0.224	3.16651e-74	8.6	NOT
Rab6a	3.99442e-76	0.346756	0.309	0.223	5.88658e-72	8.6	NOT
Cltc	1.8849e-73	0.353962	0.308	0.222	2.77777e-69	8.6	NOT
Bzw1	5.96515e-99	0.445564	0.439	0.354	8.79084e-95	8.5	NOT
Rala	9.59069e-78	0.339276	0.263	0.178	1.41338e-73	8.5	NOT
Copb2	1.94361e-77	0.380537	0.337	0.252	2.8643e-73	8.5	NOT
Sptlc2	1.88115e-151	0.284636	0.128	0.043	2.77225e-147	8.5	NOT
Get4	1.55378e-113	0.282311	0.159	0.074	2.2898e-109	8.5	NOT
Mbd3	1.05483e-95	0.290368	0.186	0.101	1.55451e-91	8.5	NOT
Ltbr	1.99431e-83	0.301443	0.215	0.13	2.93902e-79	8.5	NOT
Cast	1.22994e-79	0.30791	0.238	0.153	1.81256e-75	8.5	NOT
H2afy	9.94402e-76	0.359233	0.296	0.211	1.46545e-71	8.5	NOT
Aes	0	0.925996	0.832	0.747	0	8.5	NOT
Glmp	2.87916e-77	0.371837	0.336	0.252	4.24302e-73	8.4	NOT
Tpx2	0	0.255096	0.085	0.001	0	8.4	NOT
Wsb2	1.54551e-105	0.298511	0.165	0.081	2.27762e-101	8.4	NOT
Pitpna	1.09701e-85	0.285601	0.201	0.117	1.61666e-81	8.4	NOT
Hells	0	0.242908	0.089	0.005	0	8.4	NOT
Cyp1a1	0	0.327563	0.087	0.003	0	8.4	NOT
Lcor	1.57866e-204	0.23267	0.107	0.023	2.32647e-200	8.4	NOT
Vapb	4.17157e-80	0.394922	0.313	0.229	6.14764e-76	8.4	NOT
Pink1	1.20565e-76	0.373201	0.315	0.231	1.77677e-72	8.4	NOT
Psmd9	2.48931e-74	0.348041	0.31	0.226	3.6685e-70	8.4	NOT
Pgk1	1.24815e-72	0.329533	0.291	0.207	1.8394e-68	8.4	NOT
Scand1	4.28572e-86	0.430138	0.426	0.342	6.31586e-82	8.4	NOT
Atp6v1e1	4.29699e-247	0.602787	0.646	0.563	6.33247e-243	8.3	NOT
Degs1	2.73411e-146	0.552506	0.539	0.456	4.02925e-142	8.3	NOT
Tmsb4x	1.60011e-85	0.619628	0.332	0.249	2.35808e-81	8.3	NOT
Cxcl10	5.34361e-261	0.432054	0.094	0.011	7.87487e-257	8.3	NOT
Tdp2	2.95323e-106	0.241399	0.159	0.076	4.35218e-102	8.3	NOT
Rfc2	3.15232e-100	0.264125	0.166	0.083	4.64557e-96	8.3	NOT
Ntrk2	4.0537e-146	0.21122	0.123	0.04	5.97394e-142	8.3	NOT
Acadl	0	0.715889	0.709	0.626	0	8.3	NOT
Vdac1	1.4712e-231	0.604052	0.64	0.557	2.1681e-227	8.3	NOT
Eif3l	1.50687e-80	0.407841	0.354	0.271	2.22067e-76	8.3	NOT
Mtx2	3.60274e-96	0.456904	0.435	0.353	5.30936e-92	8.2	NOT
Nek6	6.62958e-75	0.30066	0.231	0.149	9.77002e-71	8.2	NOT
Eif4e	3.79469e-74	0.328513	0.267	0.185	5.59224e-70	8.2	NOT
Psip1	1.95312e-93	0.313148	0.179	0.097	2.87832e-89	8.2	NOT
Gaa	1.21924e-90	0.252113	0.173	0.091	1.79679e-86	8.2	NOT
Frrs1	1.5946e-87	0.247474	0.181	0.099	2.34997e-83	8.2	NOT
Gatad1	3.12236e-74	0.388837	0.306	0.224	4.60142e-70	8.2	NOT
Acsl4	6.56938e-68	0.342743	0.304	0.222	9.68129e-64	8.2	NOT
Actn4	3.15248e-66	0.341002	0.308	0.226	4.64581e-62	8.2	NOT
Surf4	1.17534e-166	0.56177	0.567	0.485	1.7321e-162	8.2	NOT
Scly	4.80991e-73	0.355664	0.284	0.202	7.08836e-69	8.2	NOT
Pbdc1	3.12996e-74	0.345547	0.257	0.176	4.61262e-70	8.1	NOT
Cks1b	1.07655e-102	0.292842	0.158	0.077	1.58651e-98	8.1	NOT
Mafg	1.3632e-97	0.271875	0.159	0.078	2.00895e-93	8.1	NOT
Gmfb	1.06758e-86	0.284372	0.179	0.098	1.57329e-82	8.1	NOT
Babam2	3.51615e-76	0.298877	0.214	0.133	5.18175e-72	8.1	NOT
Polr2g	2.08182e-69	0.333923	0.294	0.213	3.06798e-65	8.1	NOT
Cdc42	6.18444e-239	0.629404	0.629	0.548	9.114e-235	8.1	NOT
Mrps22	1.17482e-110	0.497895	0.487	0.406	1.73134e-106	8.1	NOT
Apcs	0	1.13853	0.903	0.823	0	8	NOT
Insig2	5.02795e-265	0.733979	0.662	0.582	7.40969e-261	8	NOT
Hnrnpk	6.258e-145	0.529885	0.547	0.467	9.22242e-141	8	NOT
Ddit3	4.07532e-114	0.304015	0.139	0.059	6.00579e-110	8	NOT
Kif20a	0	0.236843	0.082	0.002	0	8	NOT
Nek2	8.39129e-303	0.219072	0.085	0.005	1.23662e-298	8	NOT
Fam92a	4.8679e-81	0.269422	0.192	0.112	7.17383e-77	8	NOT
Plpp1	5.8132e-188	0.224738	0.103	0.023	8.56691e-184	8	NOT
Hmgb2	2.5783e-148	0.286965	0.118	0.038	3.79964e-144	8	NOT
Ap1m1	4.37655e-109	0.242702	0.143	0.063	6.44972e-105	8	NOT
Plbd2	4.24456e-74	0.281496	0.209	0.129	6.25521e-70	8	NOT
U2surp	2.28089e-73	0.276642	0.206	0.126	3.36135e-69	8	NOT
Csnk1a1	5.02684e-69	0.353551	0.306	0.226	7.40806e-65	8	NOT
S100a10	0	0.765922	0.824	0.744	0	8	NOT
Pcbp2	4.92812e-213	0.590584	0.629	0.549	7.26257e-209	8	NOT
Hibch	3.61607e-75	0.382527	0.349	0.269	5.329e-71	8	NOT
Slc25a3	0	1.14987	0.918	0.839	0	7.9	NOT
Txnl1	8.21727e-226	0.595412	0.647	0.568	1.21098e-221	7.9	NOT
Hdgf	1.68867e-74	0.399593	0.37	0.291	2.4886e-70	7.9	NOT
Tbrg1	7.24225e-73	0.40084	0.33	0.251	1.06729e-68	7.9	NOT
Abcg8	5.00837e-71	0.309347	0.232	0.153	7.38083e-67	7.9	NOT
Stt3a	6.16732e-64	0.32851	0.32	0.241	9.08877e-60	7.9	NOT
Mt3	3.08788e-303	0.396681	0.083	0.004	4.55061e-299	7.9	NOT
Lockd	3.39053e-266	0.21904	0.088	0.009	4.99662e-262	7.9	NOT
Slc16a1	1.34643e-81	0.254609	0.182	0.103	1.98423e-77	7.9	NOT
Pfn1	0	0.921525	0.87	0.791	0	7.9	NOT
Cenpv	1.06583e-87	0.290537	0.166	0.088	1.57071e-83	7.8	NOT
Rbpms	9.14354e-87	0.463715	0.403	0.325	1.34748e-82	7.8	NOT
Clybl	7.37949e-79	0.410728	0.373	0.295	1.08752e-74	7.8	NOT
Eif3b	1.87518e-68	0.287717	0.22	0.142	2.76346e-64	7.8	NOT
Fam104a	1.19164e-66	0.351239	0.327	0.249	1.75613e-62	7.8	NOT
Mat2a	1.08396e-65	0.356906	0.268	0.19	1.59743e-61	7.8	NOT
Elf3	0	0.206685	0.08	0.002	0	7.8	NOT
Tacc3	0	0.217655	0.081	0.003	0	7.8	NOT
Slc25a4	4.10525e-259	0.2344	0.087	0.009	6.0499e-255	7.8	NOT
Poc1a	4.27484e-253	0.208603	0.087	0.009	6.29984e-249	7.8	NOT
Dynlt1f	9.25012e-237	0.208521	0.089	0.011	1.36319e-232	7.8	NOT
Gpat3	1.58559e-199	0.200371	0.097	0.019	2.33668e-195	7.8	NOT
Rpa2	5.09106e-162	0.225154	0.107	0.029	7.5027e-158	7.8	NOT
Hmgn2	9.70527e-147	0.22634	0.112	0.034	1.43027e-142	7.8	NOT
Maea	6.41239e-93	0.249508	0.158	0.08	9.44993e-89	7.8	NOT
Plpp5	1.78615e-91	0.253815	0.159	0.081	2.63225e-87	7.8	NOT
Lrrc58	1.91392e-79	0.35636	0.193	0.115	2.82055e-75	7.8	NOT
Klc4	3.50851e-79	0.304455	0.188	0.11	5.17049e-75	7.8	NOT
Dnttip1	1.14375e-97	0.229422	0.148	0.07	1.68554e-93	7.8	NOT
Asph	2.19461e-80	0.232125	0.174	0.096	3.2342e-76	7.8	NOT
Cyc1	0	1.00638	0.866	0.788	0	7.8	NOT
Rnf126	6.47567e-109	0.255834	0.134	0.057	9.5432e-105	7.7	NOT
Emc4	8.71387e-74	0.409128	0.363	0.286	1.28416e-69	7.7	NOT
Cmas	3.85615e-71	0.384139	0.25	0.173	5.68281e-67	7.7	NOT
Nubp1	1.87962e-69	0.30201	0.221	0.144	2.76999e-65	7.7	NOT
Pgap2	4.43189e-68	0.251854	0.203	0.126	6.53128e-64	7.7	NOT
Psmd3	4.62129e-66	0.326726	0.251	0.174	6.8104e-62	7.7	NOT
Mrps27	3.28718e-82	0.25992	0.172	0.095	4.84432e-78	7.7	NOT
Rfk	5.51654e-69	0.302951	0.216	0.139	8.12972e-65	7.7	NOT
Thnsl2	2.0951e-68	0.3843	0.282	0.205	3.08755e-64	7.7	NOT
Hspd1	0	0.94049	0.853	0.776	0	7.7	NOT
Cct3	3.83344e-79	0.42664	0.409	0.332	5.64933e-75	7.7	NOT
Dnajc22	1.28944e-74	0.406166	0.356	0.279	1.90024e-70	7.7	NOT
Ccdc124	2.3603e-69	0.384829	0.351	0.274	3.47838e-65	7.7	NOT
Ddc	1.3207e-130	0.593355	0.525	0.449	1.94632e-126	7.6	NOT
Cks2	2.55071e-88	0.463985	0.421	0.345	3.75898e-84	7.6	NOT
Hpf1	6.33265e-83	0.268197	0.168	0.092	9.33243e-79	7.6	NOT
Tango2	5.76464e-68	0.29931	0.218	0.142	8.49535e-64	7.6	NOT
Puf60	9.41486e-68	0.333663	0.254	0.178	1.38747e-63	7.6	NOT
Rhod	1.14931e-66	0.335969	0.265	0.189	1.69374e-62	7.6	NOT
Stt3b	4.61454e-65	0.285772	0.222	0.146	6.80045e-61	7.6	NOT
Top2a	0	0.252582	0.079	0.003	0	7.6	NOT
Abhd4	2.66765e-96	0.264065	0.145	0.069	3.93131e-92	7.6	NOT
Cops7a	1.06014e-63	0.33439	0.297	0.221	1.56233e-59	7.6	NOT
Clpx	8.34359e-156	0.570009	0.567	0.491	1.2296e-151	7.6	NOT
Dap	1.45941e-245	0.608848	0.658	0.583	2.15073e-241	7.5	NOT
D10Jhu81e	2.21901e-165	0.583808	0.557	0.482	3.27016e-161	7.5	NOT
Uap1l1	2.85376e-159	0.180943	0.101	0.026	4.20559e-155	7.5	NOT
Mrps7	1.23788e-108	0.478715	0.501	0.426	1.82426e-104	7.5	NOT
Zcchc11	1.81601e-98	0.253263	0.137	0.062	2.67626e-94	7.5	NOT
Tbcel	4.73102e-67	0.288872	0.201	0.126	6.9721e-63	7.5	NOT
Prpf40a	1.03862e-63	0.3734	0.329	0.254	1.53061e-59	7.5	NOT
Memo1	1.93115e-63	0.305741	0.251	0.176	2.84594e-59	7.5	NOT
Brix1	4.0579e-63	0.282961	0.23	0.155	5.98012e-59	7.5	NOT
Golim4	2.98067e-61	0.307054	0.233	0.158	4.39261e-57	7.5	NOT
Pclaf	0	0.249052	0.077	0.002	0	7.5	NOT
Mcm7	2.92351e-155	0.225853	0.103	0.028	4.30838e-151	7.5	NOT
Tmem62	1.69439e-116	0.242608	0.121	0.046	2.49702e-112	7.5	NOT
Gdap2	7.08126e-85	0.217233	0.154	0.079	1.04356e-80	7.5	NOT
Wfdc17	1.70633e-83	0.309698	0.157	0.082	2.51462e-79	7.5	NOT
Cdipt	8.14227e-73	0.27697	0.188	0.113	1.19993e-68	7.5	NOT
Mrpl10	2.34414e-64	0.347557	0.305	0.23	3.45456e-60	7.5	NOT
Cul1	2.00552e-63	0.321433	0.244	0.169	2.95553e-59	7.5	NOT
Alas1	9.46895e-142	0.798575	0.597	0.522	1.39544e-137	7.5	NOT
Poldip2	4.92877e-69	0.372098	0.351	0.276	7.26353e-65	7.5	NOT
Sf3b1	1.48181e-65	0.377482	0.35	0.275	2.18375e-61	7.5	NOT
Ccdc86	3.28473e-103	0.2269	0.131	0.057	4.84071e-99	7.4	NOT
Plbd1	1.599e-81	0.254125	0.161	0.087	2.35645e-77	7.4	NOT
Zc3h14	8.17762e-81	0.267814	0.163	0.089	1.20514e-76	7.4	NOT
Oxnad1	2.99394e-79	0.227912	0.162	0.088	4.41217e-75	7.4	NOT
March5	3.24665e-75	0.397206	0.422	0.348	4.78459e-71	7.4	NOT
Dnaja2	1.76598e-74	0.413972	0.395	0.321	2.60252e-70	7.4	NOT
Pex14	1.74249e-64	0.308009	0.223	0.149	2.56791e-60	7.4	NOT
Mul1	2.362e-64	0.278753	0.217	0.143	3.48088e-60	7.4	NOT
Map2k3	2.30129e-63	0.306579	0.225	0.151	3.39141e-59	7.4	NOT
Ppp2r2d	4.93617e-84	0.270238	0.156	0.082	7.27443e-80	7.4	NOT
Smap2	2.46791e-74	0.252423	0.173	0.099	3.63696e-70	7.4	NOT
Mkln1	6.98994e-65	0.281565	0.209	0.135	1.03011e-60	7.4	NOT
Dusp6	2.22985e-63	0.282485	0.209	0.135	3.28614e-59	7.4	NOT
Pex19	1.49015e-59	0.32683	0.284	0.21	2.19604e-55	7.4	NOT
Sdhd	0	1.0662	0.883	0.809	0	7.4	NOT
H13	4.46709e-125	0.506839	0.521	0.448	6.58315e-121	7.3	NOT
Srsf9	3.13842e-66	0.294266	0.198	0.125	4.6251e-62	7.3	NOT
Rrp1	8.32334e-61	0.324314	0.26	0.187	1.22661e-56	7.3	NOT
Ddb1	1.56932e-54	0.283622	0.271	0.198	2.31271e-50	7.3	NOT
Nid1	1.72622e-266	0.178848	0.079	0.006	2.54393e-262	7.3	NOT
Myo1e	2.63952e-71	0.262131	0.175	0.102	3.88986e-67	7.3	NOT
Psmd13	2.55209e-65	0.38146	0.347	0.274	3.76102e-61	7.3	NOT
Emc3	1.228e-55	0.30178	0.28	0.208	1.8097e-51	7.2	NOT
Cavin2	1.29018e-227	0.194693	0.081	0.009	1.90133e-223	7.2	NOT
Cenpq	2.11545e-143	0.231837	0.1	0.028	3.11754e-139	7.2	NOT
Cdc42se1	2.0704e-119	0.208884	0.111	0.039	3.05115e-115	7.2	NOT
Psmd11	3.70652e-95	0.479618	0.458	0.386	5.46229e-91	7.2	NOT
Plscr1	4.27029e-88	0.232486	0.14	0.068	6.29312e-84	7.2	NOT
Rnh1	3.68e-85	0.483521	0.428	0.356	5.42322e-81	7.2	NOT
Litaf	5.5055e-68	0.371263	0.369	0.297	8.11345e-64	7.2	NOT
Ccar1	2.25727e-66	0.278976	0.191	0.119	3.32654e-62	7.2	NOT
Srp19	6.41929e-66	0.365566	0.384	0.312	9.46011e-62	7.2	NOT
Sars	2.0961e-61	0.323279	0.249	0.177	3.08902e-57	7.2	NOT
Prpf19	3.58511e-61	0.304784	0.225	0.153	5.28338e-57	7.2	NOT
Suds3	1.38707e-59	0.319409	0.234	0.162	2.04412e-55	7.2	NOT
Chka	2.57155e-59	0.356107	0.248	0.176	3.78969e-55	7.2	NOT
Ak6	3.20206e-59	0.325384	0.27	0.198	4.71888e-55	7.2	NOT
Aurka	4.0158e-287	0.216646	0.075	0.003	5.91809e-283	7.2	NOT
Cpsf3	1.39022e-67	0.262938	0.185	0.113	2.04876e-63	7.2	NOT
Aldh3a2	6.02378e-50	0.333021	0.295	0.223	8.87724e-46	7.2	NOT
Ndufs2	0	0.709114	0.707	0.635	0	7.2	NOT
Avpi1	2.4979e-181	0.581321	0.616	0.544	3.68116e-177	7.2	NOT
Sult1a1	0	1.32442	0.918	0.847	0	7.1	NOT
Qsox1	5.54959e-126	0.497825	0.552	0.481	8.17843e-122	7.1	NOT
Tram1	5.70699e-97	0.461098	0.487	0.416	8.4104e-93	7.1	NOT
Zyx	4.98295e-92	0.216423	0.131	0.06	7.34337e-88	7.1	NOT
Rac1	1.12313e-82	0.458741	0.428	0.357	1.65516e-78	7.1	NOT
Cds2	3.35891e-72	0.284548	0.162	0.091	4.95002e-68	7.1	NOT
Naa20	8.33145e-62	0.255675	0.196	0.125	1.22781e-57	7.1	NOT
Mal2	9.08488e-61	0.283274	0.215	0.144	1.33884e-56	7.1	NOT
Abhd6	2.05661e-58	0.310693	0.257	0.186	3.03083e-54	7.1	NOT
Cept1	2.34257e-53	0.298287	0.31	0.239	3.45225e-49	7.1	NOT
Ggt1	0	0.267399	0.072	0.001	0	7.1	NOT
Uchl4	5.95473e-294	0.203425	0.074	0.003	8.77548e-290	7.1	NOT
Pla2g7	3.54977e-270	0.258687	0.076	0.005	5.23129e-266	7.1	NOT
Ect2	1.56684e-266	0.226691	0.076	0.005	2.30905e-262	7.1	NOT
Dapk3	1.66144e-129	0.24014	0.104	0.033	2.44847e-125	7.1	NOT
Alg8	3.82803e-106	0.204483	0.118	0.047	5.64137e-102	7.1	NOT
Yars2	5.43843e-67	0.260455	0.18	0.109	8.01462e-63	7.1	NOT
Fyttd1	2.15463e-66	0.245932	0.175	0.104	3.17527e-62	7.1	NOT
Dnajb12	6.847e-65	0.270169	0.185	0.114	1.00904e-60	7.1	NOT
Hbs1l	3.59827e-63	0.238729	0.185	0.114	5.30278e-59	7.1	NOT
Rer1	2.57093e-182	0.552903	0.615	0.544	3.78878e-178	7.1	NOT
Jpt2	3.00876e-91	0.213356	0.128	0.058	4.43401e-87	7	NOT
Rnf11	7.08769e-69	0.435878	0.392	0.322	1.04451e-64	7	NOT
Pdcl3	1.54009e-62	0.276931	0.201	0.131	2.26963e-58	7	NOT
Raf1	5.64351e-62	0.268268	0.192	0.122	8.31684e-58	7	NOT
Bub3	6.43086e-59	0.298161	0.227	0.157	9.47716e-55	7	NOT
Reep5	4.84984e-56	0.323528	0.267	0.197	7.14721e-52	7	NOT
Gng12	1.55817e-55	0.342927	0.328	0.258	2.29627e-51	7	NOT
Tmem9b	1.34464e-53	0.27283	0.234	0.164	1.9816e-49	7	NOT
Plk1	0	0.225496	0.071	0.001	0	7	NOT
Fam81a	6.7121e-161	0.174885	0.09	0.02	9.89162e-157	7	NOT
Wdr33	8.72654e-81	0.245999	0.142	0.072	1.28603e-76	7	NOT
Pla2g12a	7.20145e-78	0.248221	0.149	0.079	1.06128e-73	7	NOT
Tkfc	1.15052e-212	0.62396	0.629	0.559	1.69552e-208	7	NOT
Sec31a	4.1399e-54	0.328017	0.277	0.208	6.10097e-50	6.9	NOT
Pdss1	1.70637e-143	0.190594	0.095	0.026	2.51468e-139	6.9	NOT
Trp53	7.73031e-105	0.205078	0.113	0.044	1.13922e-100	6.9	NOT
Bag1	7.76164e-82	0.485623	0.421	0.352	1.14383e-77	6.9	NOT
Pigt	7.93368e-80	0.227797	0.137	0.068	1.16919e-75	6.9	NOT
Rheb	7.95529e-74	0.425618	0.415	0.346	1.17237e-69	6.9	NOT
Prrc1	2.89239e-70	0.240757	0.158	0.089	4.26252e-66	6.9	NOT
Nrg4	1.18239e-63	0.229211	0.166	0.097	1.74249e-59	6.9	NOT
Car14	9.65469e-57	0.323484	0.272	0.203	1.42281e-52	6.9	NOT
Slc35b2	2.19662e-56	0.264738	0.214	0.145	3.23715e-52	6.9	NOT
Nr2f6	4.15887e-54	0.312462	0.265	0.196	6.12893e-50	6.9	NOT
Pafah2	8.00613e-54	0.258642	0.226	0.157	1.17986e-49	6.9	NOT
Abcc4	3.19936e-246	0.256352	0.075	0.006	4.7149e-242	6.9	NOT
Abhd17c	1.77475e-61	0.246559	0.184	0.115	2.61544e-57	6.9	NOT
Wdr18	1.34635e-62	0.396589	0.344	0.275	1.98411e-58	6.9	NOT
Nusap1	1.87249e-289	0.243378	0.07	0.002	2.75949e-285	6.8	NOT
Dmpk	1.22918e-179	0.174052	0.083	0.015	1.81144e-175	6.8	NOT
Coq8a	2.59228e-148	0.605821	0.526	0.458	3.82025e-144	6.8	NOT
Iscu	2.67667e-123	0.509097	0.535	0.467	3.94461e-119	6.8	NOT
Lyz2	1.35553e-104	0.234697	0.109	0.041	1.99765e-100	6.8	NOT
Abcb4	1.26148e-82	0.459086	0.454	0.386	1.85904e-78	6.8	NOT
Coq7	4.86778e-71	0.41732	0.405	0.337	7.17364e-67	6.8	NOT
Acot1	2.66994e-62	0.380761	0.194	0.126	3.93468e-58	6.8	NOT
Slc16a7	9.00487e-53	0.221224	0.197	0.129	1.32705e-48	6.8	NOT
Nab1	2.13618e-51	0.286782	0.226	0.158	3.14809e-47	6.8	NOT
Amdhd2	1.89542e-68	0.213509	0.152	0.084	2.79328e-64	6.8	NOT
Hnrnpl	1.72653e-59	0.269228	0.184	0.116	2.54438e-55	6.8	NOT
Pin1	5.89103e-53	0.323299	0.291	0.223	8.68161e-49	6.8	NOT
Ncl	1.11844e-165	0.600637	0.62	0.552	1.64825e-161	6.8	NOT
Spr	6.95506e-135	0.538359	0.568	0.5	1.02497e-130	6.8	NOT
Tmed10	2.37818e-225	0.614791	0.642	0.575	3.50472e-221	6.7	NOT
Nub1	1.65312e-74	0.260402	0.14	0.073	2.43621e-70	6.7	NOT
Patl2	1.11401e-301	0.197649	0.068	0.001	1.64172e-297	6.7	NOT
Racgap1	8.94112e-300	0.204675	0.068	0.001	1.31765e-295	6.7	NOT
Pdgfa	3.54031e-118	0.191075	0.1	0.033	5.21735e-114	6.7	NOT
Sept11	1.1805e-117	0.196831	0.1	0.033	1.7397e-113	6.7	NOT
Pdhb	8.46892e-108	0.459016	0.51	0.443	1.24806e-103	6.7	NOT
Rock2	1.75072e-85	0.261	0.125	0.058	2.58004e-81	6.7	NOT
Ssrp1	7.28965e-66	0.244211	0.159	0.092	1.07428e-61	6.7	NOT
Lpgat1	2.23347e-57	0.378398	0.354	0.287	3.29146e-53	6.7	NOT
Nus1	2.40407e-57	0.275303	0.189	0.122	3.54287e-53	6.7	NOT
Capza2	3.47748e-55	0.340879	0.353	0.286	5.12476e-51	6.7	NOT
Hfe	1.45829e-54	0.259233	0.2	0.133	2.14908e-50	6.7	NOT
Nfkbib	1.4527e-53	0.300585	0.228	0.161	2.14085e-49	6.7	NOT
Psmd1	2.11258e-50	0.307836	0.313	0.246	3.11331e-46	6.7	NOT
Vat1	2.06967e-75	0.261972	0.142	0.075	3.05007e-71	6.7	NOT
Ecd	8.90534e-71	0.222623	0.146	0.079	1.31238e-66	6.7	NOT
Vps35	6.5493e-51	0.324177	0.298	0.231	9.6517e-47	6.7	NOT
Rapgef4	1.53356e-48	0.278923	0.282	0.215	2.26001e-44	6.7	NOT
Ghitm	0	0.854305	0.82	0.753	0	6.7	NOT
Camk2n1	7.53693e-62	0.401862	0.347	0.28	1.11072e-57	6.7	NOT
Serpinb8	2.26838e-176	0.188224	0.08	0.014	3.34292e-172	6.6	NOT
Lipt2	4.80077e-134	0.180512	0.092	0.026	7.0749e-130	6.6	NOT
Kmo	2.47204e-114	0.535346	0.52	0.454	3.64304e-110	6.6	NOT
Rfc4	5.6566e-109	0.226013	0.103	0.037	8.33613e-105	6.6	NOT
Slc20a1	7.65862e-99	0.204347	0.11	0.044	1.12865e-94	6.6	NOT
Snx12	4.56783e-97	0.192556	0.11	0.044	6.73161e-93	6.6	NOT
Tapbpl	1.23031e-84	0.210632	0.121	0.055	1.81311e-80	6.6	NOT
Pon3	1.34886e-78	0.408445	0.446	0.38	1.98781e-74	6.6	NOT
Fubp1	5.61105e-76	0.230395	0.134	0.068	8.26901e-72	6.6	NOT
Taok3	2.06393e-71	0.205368	0.136	0.07	3.04162e-67	6.6	NOT
Snx6	2.30397e-55	0.255981	0.19	0.124	3.39536e-51	6.6	NOT
Dtymk	5.06016e-54	0.331105	0.309	0.243	7.45716e-50	6.6	NOT
Akt1s1	6.62414e-54	0.270845	0.2	0.134	9.76199e-50	6.6	NOT
Gtpbp4	5.36512e-53	0.26873	0.197	0.131	7.90658e-49	6.6	NOT
Carhsp1	1.86681e-52	0.325629	0.312	0.246	2.75111e-48	6.6	NOT
Eif1a	2.59076e-52	0.327131	0.32	0.254	3.818e-48	6.6	NOT
Rsl1d1	1.82044e-51	0.33632	0.311	0.245	2.68278e-47	6.6	NOT
Ehd1	1.86171e-68	0.212828	0.146	0.08	2.7436e-64	6.6	NOT
Nmd3	2.79935e-57	0.234544	0.18	0.114	4.1254e-53	6.6	NOT
Cd151	5.23193e-57	0.240534	0.178	0.112	7.7103e-53	6.6	NOT
Tysnd1	8.26901e-57	0.24114	0.181	0.115	1.2186e-52	6.6	NOT
Naa50	2.24457e-50	0.343131	0.282	0.216	3.30782e-46	6.6	NOT
Aars	3.64757e-49	0.314579	0.29	0.224	5.37542e-45	6.6	NOT
Cdhr5	3.01172e-48	0.287119	0.282	0.216	4.43837e-44	6.6	NOT
Prelid1	1.14481e-182	0.539434	0.623	0.557	1.68711e-178	6.6	NOT
Eif4g2	4.81166e-126	0.546436	0.563	0.497	7.09095e-122	6.6	NOT
Mettl9	1.17921e-49	0.300842	0.275	0.21	1.73781e-45	6.5	NOT
Zc3hav1	8.10123e-72	0.239381	0.138	0.073	1.19388e-67	6.5	NOT
Hspa14	6.22991e-71	0.219158	0.138	0.073	9.18101e-67	6.5	NOT
Slc17a4	1.3091e-67	0.205837	0.14	0.075	1.92922e-63	6.5	NOT
Tpm3-rs7	3.03154e-250	0.190002	0.069	0.004	4.46758e-246	6.5	NOT
Alpl	6.69061e-111	0.197734	0.099	0.034	9.85995e-107	6.5	NOT
Vmp1	1.4562e-98	0.457527	0.51	0.445	2.146e-94	6.5	NOT
Cct8	1.34258e-96	0.472957	0.498	0.433	1.97856e-92	6.5	NOT
Nudcd1	4.8558e-83	0.193151	0.119	0.054	7.15599e-79	6.5	NOT
Fhit	3.03824e-65	0.222855	0.152	0.087	4.47745e-61	6.5	NOT
Ythdf2	5.87408e-60	0.234193	0.163	0.098	8.65663e-56	6.5	NOT
Edem1	1.80938e-55	0.347147	0.38	0.315	2.66648e-51	6.5	NOT
Ube2j2	3.86314e-55	0.266086	0.19	0.125	5.6931e-51	6.5	NOT
Eif4h	8.5874e-53	0.344845	0.325	0.26	1.26553e-48	6.5	NOT
Cdk4	4.22544e-50	0.27601	0.232	0.167	6.22703e-46	6.5	NOT
Dnajc30	6.64037e-49	0.277968	0.232	0.167	9.78591e-45	6.5	NOT
Dcun1d5	8.49813e-48	0.287641	0.249	0.184	1.25237e-43	6.5	NOT
Nup88	8.20544e-66	0.227955	0.146	0.081	1.20924e-61	6.5	NOT
Fgl1	0	0.52534	0.904	0.84	0	6.4	NOT
Chn2	2.56873e-55	0.228546	0.171	0.107	3.78554e-51	6.4	NOT
Fgf21	1.62855e-125	0.341137	0.091	0.027	2.39999e-121	6.4	NOT
Zfp970	1.75268e-110	0.180037	0.097	0.033	2.58292e-106	6.4	NOT
Tgfbr2	9.56069e-108	0.187958	0.096	0.032	1.40896e-103	6.4	NOT
Ifngr1	1.11953e-96	0.20396	0.106	0.042	1.64985e-92	6.4	NOT
Eif3c	1.29168e-85	0.473685	0.475	0.411	1.90356e-81	6.4	NOT
Slc35c2	8.13311e-74	0.200414	0.127	0.063	1.19858e-69	6.4	NOT
Aamp	1.32129e-61	0.397778	0.393	0.329	1.94718e-57	6.4	NOT
Bax	1.99431e-54	0.378989	0.312	0.248	2.93901e-50	6.4	NOT
Scaf11	4.62331e-54	0.26525	0.184	0.12	6.81338e-50	6.4	NOT
Pir	4.32855e-53	0.299339	0.196	0.132	6.37898e-49	6.4	NOT
Tor2a	1.47632e-51	0.231891	0.191	0.127	2.17565e-47	6.4	NOT
Arl6ip5	1.55241e-50	0.299027	0.227	0.163	2.28778e-46	6.4	NOT
Edem2	2.87279e-50	0.295612	0.224	0.16	4.23363e-46	6.4	NOT
Anapc5	1.78281e-49	0.245808	0.197	0.133	2.62733e-45	6.4	NOT
Pcmt1	3.74716e-48	0.298664	0.258	0.194	5.52218e-44	6.4	NOT
Glrx5	0	0.766845	0.824	0.76	0	6.4	NOT
Asl	0	1.1891	0.883	0.82	0	6.3	NOT
Dbf4	1.33495e-188	0.182002	0.073	0.01	1.96731e-184	6.3	NOT
Sap30l	3.41194e-113	0.21133	0.092	0.029	5.02818e-109	6.3	NOT
Ets2	1.28116e-103	0.169652	0.096	0.033	1.88804e-99	6.3	NOT
Il17rc	6.76777e-78	0.246813	0.121	0.058	9.97366e-74	6.3	NOT
Dld	1.90513e-70	0.387663	0.444	0.381	2.80759e-66	6.3	NOT
Pqlc2	2.63174e-67	0.192706	0.131	0.068	3.8784e-63	6.3	NOT
Bag3	8.22862e-62	0.247897	0.15	0.087	1.21265e-57	6.3	NOT
Fez2	2.32207e-60	0.242469	0.155	0.092	3.42203e-56	6.3	NOT
Csrp2	3.19728e-58	0.379248	0.375	0.312	4.71183e-54	6.3	NOT
Ifrd2	1.21824e-57	0.212005	0.155	0.092	1.79532e-53	6.3	NOT
Pafah1b1	1.39655e-52	0.389776	0.316	0.253	2.0581e-48	6.3	NOT
Pef1	2.03628e-47	0.259536	0.225	0.162	3.00087e-43	6.3	NOT
Cldn1	8.69088e-47	0.321119	0.298	0.235	1.28077e-42	6.3	NOT
Asf1a	4.10408e-54	0.242714	0.176	0.113	6.04819e-50	6.3	NOT
Pdhx	2.87354e-53	0.246243	0.174	0.111	4.23474e-49	6.3	NOT
Rnf14	9.13611e-53	0.23033	0.174	0.111	1.34639e-48	6.3	NOT
Lias	1.2362e-45	0.302004	0.266	0.204	1.82179e-41	6.2	NOT
Serpinb6a	6.2347e-211	0.182116	0.068	0.006	9.18808e-207	6.2	NOT
Baiap2	6.06222e-66	0.199247	0.134	0.072	8.93389e-62	6.2	NOT
Kpnb1	1.28374e-51	0.214113	0.169	0.107	1.89184e-47	6.2	NOT
Trpm3	4.01844e-278	0.167204	0.063	0.001	5.92198e-274	6.2	NOT
Elovl7	2.00212e-264	0.191592	0.063	0.001	2.95052e-260	6.2	NOT
Lacc1	8.89136e-119	0.154053	0.088	0.026	1.31032e-114	6.2	NOT
Ndc1	1.56207e-110	0.169612	0.091	0.029	2.30202e-106	6.2	NOT
Psmc3	2.76086e-80	0.443441	0.472	0.41	4.06868e-76	6.2	NOT
Psmd14	1.53596e-79	0.44378	0.476	0.414	2.26354e-75	6.2	NOT
Pi4k2b	1.0562e-72	0.215224	0.121	0.059	1.55652e-68	6.2	NOT
Cyp39a1	3.84767e-69	0.170278	0.124	0.062	5.6703e-65	6.2	NOT
Leo1	4.28165e-66	0.202327	0.13	0.068	6.30987e-62	6.2	NOT
Hspbp1	3.26113e-59	0.230301	0.151	0.089	4.80593e-55	6.2	NOT
Mak16	1.29735e-56	0.235834	0.154	0.092	1.91191e-52	6.2	NOT
Cacybp	1.87755e-56	0.38444	0.368	0.306	2.76695e-52	6.2	NOT
Neu1	5.84093e-51	0.252033	0.187	0.125	8.60778e-47	6.2	NOT
Faf2	2.83963e-46	0.250887	0.2	0.138	4.18477e-42	6.2	NOT
Pmpca	9.27334e-46	0.240433	0.211	0.149	1.36661e-41	6.2	NOT
Fam134b	6.91225e-45	0.307841	0.329	0.267	1.01866e-40	6.2	NOT
Fads2	8.84856e-43	0.257344	0.236	0.174	1.30401e-38	6.2	NOT
Tmem177	3.99427e-92	0.178292	0.103	0.041	5.88635e-88	6.2	NOT
Eri3	1.17566e-60	0.207284	0.143	0.081	1.73257e-56	6.2	NOT
Tubg1	2.3205e-51	0.239972	0.177	0.115	3.41972e-47	6.2	NOT
Zpr1	1.34881e-50	0.232885	0.172	0.11	1.98774e-46	6.2	NOT
Plin2	0	0.671963	0.748	0.686	0	6.2	NOT
Cblc	9.77233e-60	0.204652	0.139	0.078	1.44015e-55	6.1	NOT
Gcc2	1.0588e-49	0.245185	0.17	0.109	1.56036e-45	6.1	NOT
Trim14	6.26267e-124	0.173067	0.084	0.023	9.2293e-120	6.1	NOT
Lmf2	2.11393e-96	0.170439	0.097	0.036	3.1153e-92	6.1	NOT
Ckap2	2.52625e-262	0.190535	0.062	0.001	3.72293e-258	6.1	NOT
Rragd	1.25396e-238	0.163048	0.065	0.004	1.84797e-234	6.1	NOT
Arhgap26	7.76601e-71	0.200912	0.122	0.061	1.14448e-66	6.1	NOT
Smarca4	4.47019e-70	0.207608	0.121	0.06	6.58771e-66	6.1	NOT
Csnk1g2	1.27925e-69	0.213892	0.122	0.061	1.88523e-65	6.1	NOT
Rad23b	2.86253e-64	0.394693	0.43	0.369	4.21852e-60	6.1	NOT
Gadd45a	1.00342e-54	0.253134	0.159	0.098	1.47874e-50	6.1	NOT
Mmadhc	4.23358e-54	0.350157	0.381	0.32	6.23903e-50	6.1	NOT
Lsm8	1.41161e-48	0.22203	0.179	0.118	2.08029e-44	6.1	NOT
Ndufaf6	3.71451e-47	0.335834	0.322	0.261	5.47407e-43	6.1	NOT
Nptn	3.41457e-44	0.255481	0.212	0.151	5.03205e-40	6.1	NOT
Crot	0	0.704347	0.836	0.775	0	6.1	NOT
Cd1d1	2.19333e-146	0.542383	0.593	0.532	3.23231e-142	6.1	NOT
Ssr2	5.37679e-233	0.606477	0.654	0.594	7.92378e-229	6	NOT
Lig1	1.53598e-207	0.175373	0.066	0.006	2.26357e-203	6	NOT
Pafah1b2	5.44912e-60	0.207561	0.135	0.075	8.03036e-56	6	NOT
Thoc3	1.19754e-48	0.225867	0.169	0.109	1.76482e-44	6	NOT
Ankrd55	1.35585e-223	0.169612	0.064	0.004	1.99812e-219	6	NOT
Pls1	2.32208e-162	0.14347	0.072	0.012	3.42206e-158	6	NOT
Gyg	9.52758e-130	0.151082	0.08	0.02	1.40408e-125	6	NOT
Pdlim7	2.23453e-111	0.205637	0.088	0.028	3.29302e-107	6	NOT
Farsa	7.52282e-67	0.181614	0.122	0.062	1.10864e-62	6	NOT
Itm2c	1.03584e-63	0.189963	0.129	0.069	1.52652e-59	6	NOT
Mapre1	2.14348e-52	0.210076	0.154	0.094	3.15885e-48	6	NOT
Sri	3.86712e-52	0.354721	0.375	0.315	5.69898e-48	6	NOT
Erh	2.5171e-48	0.324723	0.311	0.251	3.70945e-44	6	NOT
Mrpl19	3.17792e-46	0.234513	0.183	0.123	4.6833e-42	6	NOT
Tk1	3.31852e-45	0.291262	0.226	0.166	4.8905e-41	6	NOT
Uba5	3.35344e-45	0.242867	0.197	0.137	4.94196e-41	6	NOT
Gpat4	1.16709e-44	0.310288	0.306	0.246	1.71994e-40	6	NOT
Arl5a	4.24007e-44	0.265891	0.205	0.145	6.2486e-40	6	NOT
Timm44	1.44112e-43	0.283787	0.243	0.183	2.12378e-39	6	NOT
Ggct	3.064e-43	0.255071	0.21	0.15	4.51542e-39	6	NOT
Man2b1	5.383e-43	0.241806	0.208	0.148	7.93293e-39	6	NOT
Rars	3.85009e-47	0.218372	0.177	0.117	5.67387e-43	6	NOT
Yipf5	1.57327e-42	0.277469	0.284	0.224	2.31853e-38	6	NOT
C1qbp	3.44301e-140	0.518621	0.597	0.537	5.07397e-136	6	NOT
Taldo1	2.99612e-179	0.599659	0.641	0.582	4.41538e-175	5.9	NOT
Syap1	2.10614e-42	0.280046	0.232	0.173	3.10382e-38	5.9	NOT
Eif2d	1.65863e-59	0.203909	0.132	0.073	2.44432e-55	5.9	NOT
Nolc1	1.84544e-54	0.21582	0.139	0.08	2.71962e-50	5.9	NOT
Rab20	9.68763e-89	0.184131	0.097	0.038	1.42767e-84	5.9	NOT
H2-Q6	2.78169e-86	0.182043	0.099	0.04	4.09937e-82	5.9	NOT
Prim1	1.38315e-107	0.186316	0.087	0.028	2.03835e-103	5.9	NOT
Mgat4b	3.53338e-100	0.174639	0.09	0.031	5.20715e-96	5.9	NOT
Rnd1	2.69557e-81	0.191653	0.102	0.043	3.97246e-77	5.9	NOT
Arpc5	7.7183e-46	0.32435	0.353	0.294	1.13745e-41	5.9	NOT
Alg14	7.97557e-46	0.321433	0.303	0.244	1.17536e-41	5.9	NOT
Nostrin	3.39997e-45	0.257928	0.191	0.132	5.01054e-41	5.9	NOT
Dnajc1	6.56047e-45	0.229178	0.179	0.12	9.66816e-41	5.9	NOT
Lgals3bp	6.18746e-42	0.240454	0.215	0.156	9.11847e-38	5.9	NOT
Ptpn2	3.32961e-54	0.196736	0.141	0.082	4.90685e-50	5.9	NOT
Hal	1.01528e-183	0.588947	0.695	0.636	1.49622e-179	5.9	NOT
Ddx39b	5.96102e-40	0.255703	0.231	0.173	8.78475e-36	5.8	NOT
Cidec	1.03919e-195	0.207269	0.064	0.006	1.53145e-191	5.8	NOT
Mllt3	3.57032e-160	0.144661	0.069	0.011	5.26159e-156	5.8	NOT
Trim24	3.22255e-86	0.183114	0.095	0.037	4.74908e-82	5.8	NOT
Samd9l	3.81948e-80	0.171231	0.099	0.041	5.62877e-76	5.8	NOT
Rcan1	8.90639e-71	0.181803	0.109	0.051	1.31253e-66	5.8	NOT
Gadd45b	1.58562e-70	0.205877	0.11	0.052	2.33673e-66	5.8	NOT
Fam45a	7.16545e-59	0.209723	0.13	0.072	1.05597e-54	5.8	NOT
Mphosph10	9.01003e-55	0.211828	0.139	0.081	1.32781e-50	5.8	NOT
Psat1	2.3869e-236	0.181799	0.06	0.002	3.51757e-232	5.8	NOT
St3gal6	3.98777e-228	0.210605	0.061	0.003	5.87677e-224	5.8	NOT
Akr1c18	8.64202e-211	0.170809	0.062	0.004	1.27357e-206	5.8	NOT
Dhrs9	1.90114e-141	0.150418	0.073	0.015	2.80172e-137	5.8	NOT
Mipol1	8.77162e-132	0.169915	0.076	0.018	1.29267e-127	5.8	NOT
Dazap2	1.53936e-62	0.38027	0.429	0.371	2.26855e-58	5.8	NOT
Nr1h2	1.27586e-59	0.210434	0.128	0.07	1.88023e-55	5.8	NOT
Prr13	4.7885e-57	0.458473	0.376	0.318	7.05681e-53	5.8	NOT
Anp32e	5.24071e-52	0.21537	0.144	0.086	7.72324e-48	5.8	NOT
Pi4k2a	1.1495e-49	0.228225	0.154	0.096	1.69402e-45	5.8	NOT
Ppp5c	4.12674e-48	0.201837	0.155	0.097	6.08157e-44	5.8	NOT
Plaa	5.76676e-48	0.222664	0.158	0.1	8.49847e-44	5.8	NOT
Nudt9	8.91369e-43	0.267907	0.213	0.155	1.31361e-38	5.8	NOT
Ube2e3	8.79676e-42	0.235627	0.196	0.138	1.29638e-37	5.8	NOT
Tprgl	1.25702e-41	0.250562	0.21	0.152	1.85248e-37	5.8	NOT
Emc10	6.25273e-44	0.332835	0.285	0.227	9.21465e-40	5.8	NOT
Cald1	2.57778e-298	0.677472	0.717	0.659	3.79887e-294	5.8	NOT
Got2	1.41233e-288	0.613043	0.711	0.653	2.08135e-284	5.8	NOT
Akirin2	4.03734e-65	0.220521	0.116	0.059	5.94983e-61	5.7	NOT
Ggt6	5.33564e-53	0.20257	0.134	0.077	7.86313e-49	5.7	NOT
Yaf2	5.63773e-53	0.223116	0.139	0.082	8.30832e-49	5.7	NOT
Stat2	5.72278e-45	0.198804	0.161	0.104	8.43366e-41	5.7	NOT
Cenph	2.72268e-249	0.158155	0.058	0.001	4.01241e-245	5.7	NOT
Dtnb	3.90872e-81	0.199579	0.097	0.04	5.76028e-77	5.7	NOT
Det1	1.5441e-128	0.15245	0.075	0.018	2.27554e-124	5.7	NOT
Ndufs1	1.12864e-52	0.347413	0.392	0.335	1.66327e-48	5.7	NOT
Mrpl4	2.35007e-51	0.367647	0.352	0.295	3.4633e-47	5.7	NOT
Seh1l	8.73204e-44	0.23229	0.179	0.122	1.28684e-39	5.7	NOT
Polr2e	6.23869e-43	0.320077	0.302	0.245	9.19396e-39	5.7	NOT
Exosc7	5.36457e-42	0.303957	0.316	0.259	7.90576e-38	5.7	NOT
Golga7	3.59422e-41	0.229824	0.193	0.136	5.2968e-37	5.7	NOT
Ap3s1	5.23963e-41	0.281474	0.218	0.161	7.72164e-37	5.7	NOT
Ppp4c	1.51366e-40	0.23201	0.197	0.14	2.23068e-36	5.7	NOT
Myh9	4.15376e-51	0.202598	0.142	0.085	6.1214e-47	5.7	NOT
Orm3	1.23573e-43	0.236191	0.172	0.115	1.82109e-39	5.7	NOT
Qprt	5.59059e-194	0.601002	0.616	0.559	8.23885e-190	5.7	NOT
Bsg	0	0.971325	0.903	0.847	0	5.6	NOT
Kng2	0	0.754511	0.766	0.71	0	5.6	NOT
Slc25a17	4.68231e-45	0.352935	0.342	0.286	6.90032e-41	5.6	NOT
Fopnl	1.12781e-40	0.246791	0.201	0.145	1.66206e-36	5.6	NOT
Pde4d	1.01518e-189	0.165854	0.061	0.005	1.49607e-185	5.6	NOT
Dusp14	6.47111e-146	0.137907	0.068	0.012	9.53648e-142	5.6	NOT
Mvp	8.57004e-83	0.202616	0.093	0.037	1.26297e-78	5.6	NOT
Ruvbl2	2.89896e-68	0.186216	0.108	0.052	4.2722e-64	5.6	NOT
Wfdc15b	3.45259e-65	0.162931	0.109	0.053	5.08808e-61	5.6	NOT
Hmgb3	9.44736e-55	0.198226	0.127	0.071	1.39226e-50	5.6	NOT
Ube2g2	2.03103e-51	0.179224	0.131	0.075	2.99312e-47	5.6	NOT
Ppm1g	2.5131e-51	0.194199	0.138	0.082	3.70355e-47	5.6	NOT
Maoa	4.34209e-96	0.298638	0.086	0.03	6.39894e-92	5.6	NOT
Psmd12	2.19787e-93	0.472015	0.519	0.463	3.239e-89	5.6	NOT
Bak1	4.36045e-86	0.153132	0.091	0.035	6.42599e-82	5.6	NOT
Snrnp25	1.42036e-69	0.171902	0.104	0.048	2.09319e-65	5.6	NOT
Pld3	2.38612e-69	0.178701	0.103	0.047	3.51642e-65	5.6	NOT
Rrs1	6.24864e-58	0.191464	0.119	0.063	9.20862e-54	5.6	NOT
Dnajc12	3.67425e-50	0.31853	0.157	0.101	5.41474e-46	5.6	NOT
Pros1	3.68275e-39	0.189761	0.177	0.121	5.42727e-35	5.6	NOT
Usp14	2.20255e-38	0.241771	0.212	0.156	3.24589e-34	5.6	NOT
Txndc12	2.45387e-38	0.26397	0.255	0.199	3.61627e-34	5.6	NOT
Itih3	0	0.801732	0.831	0.775	0	5.6	NOT
Ehd4	3.48977e-137	0.150026	0.069	0.014	5.14288e-133	5.5	NOT
Dnajc9	7.98964e-94	0.177282	0.084	0.029	1.17743e-89	5.5	NOT
Fyb2	1.83205e-90	0.163825	0.085	0.03	2.69989e-86	5.5	NOT
Cd5l	2.80973e-89	0.177365	0.085	0.03	4.14069e-85	5.5	NOT
Tmem109	1.00094e-52	0.200574	0.126	0.071	1.47508e-48	5.5	NOT
Sept9	1.00898e-52	0.184841	0.126	0.071	1.48694e-48	5.5	NOT
Abhd10	2.66761e-52	0.175768	0.128	0.073	3.93126e-48	5.5	NOT
Acbd3	7.21247e-52	0.198971	0.129	0.074	1.0629e-47	5.5	NOT
Laptm4b	7.08001e-50	0.190809	0.136	0.081	1.04338e-45	5.5	NOT
Eloa	1.17565e-49	0.20797	0.136	0.081	1.73255e-45	5.5	NOT
Sptbn1	3.95137e-49	0.206852	0.14	0.085	5.82313e-45	5.5	NOT
Clic4	1.06199e-41	0.219098	0.168	0.113	1.56506e-37	5.5	NOT
Cox6b2	3.28342e-165	0.154024	0.063	0.008	4.83878e-161	5.5	NOT
Slc22a27	4.22167e-163	0.114456	0.063	0.008	6.22147e-159	5.5	NOT
Xpnpep1	1.38829e-63	0.149453	0.106	0.051	2.04592e-59	5.5	NOT
Cyp2c39	3.13221e-202	0.236714	0.059	0.004	4.61593e-198	5.5	NOT
Akr1b3	7.33653e-122	0.135682	0.072	0.017	1.08118e-117	5.5	NOT
Slc2a1	1.59729e-112	0.15968	0.076	0.021	2.35393e-108	5.5	NOT
Arhgap18	8.35117e-88	0.17507	0.088	0.033	1.23071e-83	5.5	NOT
Baiap2l1	2.49745e-45	0.212431	0.151	0.096	3.68049e-41	5.5	NOT
Exosc8	6.73451e-44	0.202829	0.156	0.101	9.92465e-40	5.5	NOT
Pcna	2.9866e-43	0.296094	0.186	0.131	4.40135e-39	5.5	NOT
Tbc1d15	3.18993e-37	0.246858	0.225	0.17	4.70101e-33	5.5	NOT
Sco2	1.31307e-39	0.30799	0.269	0.215	1.93507e-35	5.4	NOT
Pdk2	3.68708e-37	0.235935	0.199	0.145	5.43365e-33	5.4	NOT
Rab10	1.8642e-36	0.289566	0.269	0.215	2.74728e-32	5.4	NOT
Gtf2b	1.23205e-35	0.264355	0.234	0.18	1.81567e-31	5.4	NOT
Phlda3	2.23146e-196	0.168827	0.058	0.004	3.28851e-192	5.4	NOT
Ppan	5.0067e-74	0.161561	0.094	0.04	7.37838e-70	5.4	NOT
Esrra	1.2792e-72	0.160963	0.094	0.04	1.88516e-68	5.4	NOT
Dnajc10	1.91034e-55	0.173934	0.114	0.06	2.81526e-51	5.4	NOT
Fst	1.22625e-86	0.202062	0.086	0.032	1.80713e-82	5.4	NOT
Rbmx	9.8578e-83	0.172626	0.087	0.033	1.45274e-78	5.4	NOT
Tmem97	1.04414e-75	0.413985	0.486	0.432	1.53874e-71	5.4	NOT
Fastk	2.46071e-52	0.168672	0.121	0.067	3.62634e-48	5.4	NOT
Ddx41	5.43718e-52	0.185892	0.124	0.07	8.01277e-48	5.4	NOT
Zc3h15	7.90755e-49	0.372042	0.374	0.32	1.16534e-44	5.4	NOT
Vrk3	7.73505e-45	0.217402	0.146	0.092	1.13992e-40	5.4	NOT
Dnttip2	5.4758e-41	0.262506	0.174	0.12	8.06969e-37	5.4	NOT
Isoc1	9.61732e-41	0.252367	0.177	0.123	1.4173e-36	5.4	NOT
Sf3b2	5.6943e-40	0.330182	0.306	0.252	8.39169e-36	5.4	NOT
Pkig	2.19913e-39	0.211927	0.173	0.119	3.24086e-35	5.4	NOT
Dnajc2	7.88714e-39	0.223497	0.174	0.12	1.16233e-34	5.4	NOT
Pno1	8.22597e-39	0.302584	0.304	0.25	1.21226e-34	5.4	NOT
Mpdu1	1.02157e-38	0.295373	0.318	0.264	1.50548e-34	5.4	NOT
Tiprl	9.43543e-38	0.23395	0.187	0.133	1.3905e-33	5.4	NOT
Pten	3.38259e-35	0.241309	0.204	0.15	4.98492e-31	5.4	NOT
Cbx1	3.08002e-37	0.32243	0.267	0.214	4.53903e-33	5.3	NOT
St3gal1	2.93789e-36	0.237945	0.195	0.142	4.32958e-32	5.3	NOT
Ubac2	4.02046e-36	0.211627	0.195	0.142	5.92496e-32	5.3	NOT
Cenpp	9.31145e-187	0.136369	0.058	0.005	1.37223e-182	5.3	NOT
Smarcc1	1.26111e-64	0.180518	0.1	0.047	1.8585e-60	5.3	NOT
Mdm2	1.39449e-55	0.201766	0.115	0.062	2.05506e-51	5.3	NOT
Bcl3	8.54695e-53	0.183544	0.116	0.063	1.25956e-48	5.3	NOT
Txndc11	8.5836e-50	0.197959	0.127	0.074	1.26496e-45	5.3	NOT
Ctr9	2.94258e-49	0.221131	0.131	0.078	4.33647e-45	5.3	NOT
Slc39a4	1.15886e-44	0.289979	0.16	0.107	1.70781e-40	5.3	NOT
Smarcb1	2.22618e-41	0.208896	0.156	0.103	3.28073e-37	5.3	NOT
Fam207a	2.50513e-39	0.233028	0.165	0.112	3.69181e-35	5.3	NOT
Prps1	2.87827e-38	0.187815	0.163	0.11	4.2417e-34	5.3	NOT
Mpzl1	1.5478e-158	0.129317	0.061	0.008	2.28099e-154	5.3	NOT
Sh3gl1	1.53852e-76	0.157683	0.09	0.037	2.26732e-72	5.3	NOT
Nipsnap2	7.06267e-78	0.140737	0.086	0.033	1.04083e-73	5.3	NOT
Map2k2	2.2317e-66	0.421031	0.452	0.399	3.28886e-62	5.3	NOT
Reep3	1.43466e-56	0.389292	0.417	0.364	2.11426e-52	5.3	NOT
Srprb	1.06068e-51	0.167224	0.118	0.065	1.56312e-47	5.3	NOT
Larp1b	1.77012e-50	0.421404	0.371	0.318	2.60862e-46	5.3	NOT
Dram2	4.73943e-46	0.341026	0.389	0.336	6.9845e-42	5.3	NOT
Rpp30	2.65315e-43	0.196035	0.144	0.091	3.90994e-39	5.3	NOT
Tmem82	2.73879e-41	0.194247	0.149	0.096	4.03616e-37	5.3	NOT
Cdc123	9.3333e-39	0.330675	0.32	0.267	1.37545e-34	5.3	NOT
Ssr1	2.13151e-38	0.305079	0.326	0.273	3.14121e-34	5.3	NOT
Ggnbp2	9.24037e-38	0.315379	0.307	0.254	1.36175e-33	5.3	NOT
Pex13	3.62837e-37	0.304391	0.29	0.237	5.34714e-33	5.3	NOT
Nr1i2	8.99134e-37	0.2132	0.179	0.126	1.32505e-32	5.3	NOT
Acy1	3.60668e-36	0.241063	0.209	0.156	5.31516e-32	5.3	NOT
Sec23b	2.92397e-34	0.255908	0.223	0.17	4.30906e-30	5.3	NOT
Pcyox1	2.6032e-33	0.265767	0.294	0.241	3.83633e-29	5.3	NOT
Hmgn1	1.00604e-66	0.400707	0.462	0.41	1.4826e-62	5.2	NOT
Serpina3n	3.89825e-49	0.26048	0.531	0.479	5.74485e-45	5.2	NOT
Exosc9	5.59231e-43	0.183706	0.138	0.086	8.24139e-39	5.2	NOT
Cdc37	3.81775e-37	0.311771	0.271	0.219	5.62621e-33	5.2	NOT
Phlda2	7.57296e-162	0.145157	0.059	0.007	1.11603e-157	5.2	NOT
Cdkn1c	4.87372e-152	0.131094	0.06	0.008	7.1824e-148	5.2	NOT
Icam1	1.40375e-118	0.155146	0.067	0.015	2.06871e-114	5.2	NOT
Kdm1a	3.37755e-85	0.16885	0.081	0.029	4.97749e-81	5.2	NOT
Cox10	1.10932e-64	0.15732	0.095	0.043	1.6348e-60	5.2	NOT
Agfg1	1.13921e-64	0.165616	0.097	0.045	1.67885e-60	5.2	NOT
Tpra1	2.0212e-61	0.161864	0.101	0.049	2.97864e-57	5.2	NOT
Spp1	5.61509e-60	0.342111	0.103	0.051	8.27496e-56	5.2	NOT
Abcb8	3.22365e-59	0.150823	0.101	0.049	4.75069e-55	5.2	NOT
Chmp7	2.06414e-58	0.178682	0.105	0.053	3.04192e-54	5.2	NOT
Eid1	2.16992e-58	0.171698	0.105	0.053	3.19781e-54	5.2	NOT
Mob3b	5.57762e-51	0.195717	0.117	0.065	8.21974e-47	5.2	NOT
Stx7	6.29058e-45	0.194417	0.131	0.079	9.27043e-41	5.2	NOT
Dnajc7	3.75333e-37	0.213063	0.166	0.114	5.53129e-33	5.2	NOT
Gstm7	2.25123e-55	0.367839	0.429	0.377	3.31764e-51	5.2	NOT
Acads	1.0804e-52	0.370656	0.416	0.364	1.59218e-48	5.2	NOT
Lyar	5.00536e-42	0.213263	0.143	0.091	7.3764e-38	5.2	NOT
Nudc	8.19647e-41	0.34601	0.313	0.261	1.20791e-36	5.2	NOT
Fus	1.39691e-34	0.241214	0.213	0.161	2.05862e-30	5.2	NOT
Ugp2	0	0.937156	0.804	0.753	0	5.1	NOT
Txn2	1.628e-240	0.583667	0.681	0.63	2.39918e-236	5.1	NOT
Atp6v0d1	1.04525e-36	0.295327	0.339	0.288	1.54038e-32	5.1	NOT
Rnaseh2b	8.69229e-41	0.187928	0.14	0.089	1.28098e-36	5.1	NOT
Hmbs	4.8718e-34	0.286133	0.271	0.22	7.17957e-30	5.1	NOT
Atad3a	5.96062e-34	0.237139	0.194	0.143	8.78416e-30	5.1	NOT
Ahcyl1	1.29172e-31	0.218051	0.202	0.151	1.90361e-27	5.1	NOT
Ccl6	6.47779e-116	0.131542	0.067	0.016	9.54631e-112	5.1	NOT
Rnf145	7.19815e-105	0.122684	0.07	0.019	1.06079e-100	5.1	NOT
C1qb	1.78777e-60	0.180551	0.095	0.044	2.63463e-56	5.1	NOT
Ilf2	3.53968e-50	0.184452	0.117	0.066	5.21642e-46	5.1	NOT
Gnl2	1.62981e-45	0.189197	0.125	0.074	2.40186e-41	5.1	NOT
Tmem41a	3.65216e-45	0.169083	0.126	0.075	5.38219e-41	5.1	NOT
Secisbp2l	1.98283e-36	0.184985	0.158	0.107	2.92209e-32	5.1	NOT
Tmem63b	8.43337e-36	0.208798	0.167	0.116	1.24283e-31	5.1	NOT
Diaph3	1.24568e-218	0.146717	0.052	0.001	1.83576e-214	5.1	NOT
Dynlt1a	5.38996e-142	0.133164	0.06	0.009	7.94319e-138	5.1	NOT
Ank3	4.74965e-67	0.143219	0.089	0.038	6.99956e-63	5.1	NOT
Ccdc122	2.72842e-55	0.160182	0.104	0.053	4.02087e-51	5.1	NOT
Chmp6	1.77419e-54	0.165349	0.107	0.056	2.61462e-50	5.1	NOT
Prune1	1.8541e-54	0.165568	0.105	0.054	2.73238e-50	5.1	NOT
Hdac3	3.11403e-53	0.156439	0.106	0.055	4.58915e-49	5.1	NOT
Papd4	2.81577e-47	0.167223	0.118	0.067	4.1496e-43	5.1	NOT
Gusb	2.06349e-46	0.166521	0.121	0.07	3.04097e-42	5.1	NOT
Slc35f5	4.42952e-38	0.20148	0.152	0.101	6.52778e-34	5.1	NOT
Tmem30b	3.93813e-37	0.191789	0.152	0.101	5.80363e-33	5.1	NOT
Fam213b	2.49781e-36	0.296221	0.251	0.2	3.68103e-32	5.1	NOT
Ube2j1	2.75236e-35	0.215712	0.181	0.13	4.05615e-31	5.1	NOT
Eef1e1	7.11253e-35	0.212188	0.181	0.13	1.04817e-30	5.1	NOT
Pdha1	8.91586e-35	0.289794	0.296	0.245	1.31393e-30	5.1	NOT
Coq2	1.03223e-34	0.227796	0.179	0.128	1.5212e-30	5.1	NOT
Tvp23b	3.5748e-34	0.21929	0.184	0.133	5.26818e-30	5.1	NOT
Atp6v1c1	2.29515e-33	0.207653	0.184	0.133	3.38236e-29	5.1	NOT
Gnl3	2.41589e-32	0.245424	0.222	0.171	3.56029e-28	5.1	NOT
Ldha	0	1.26338	0.954	0.903	0	5.1	NOT
Hadh	2.64741e-197	0.552028	0.673	0.623	3.90149e-193	5	NOT
Paip2	7.54909e-109	0.480995	0.557	0.507	1.11251e-104	5	NOT
Pttg1ip	5.10794e-81	0.422044	0.519	0.469	7.52757e-77	5	NOT
Otulin	7.15203e-36	0.242519	0.17	0.12	1.05399e-31	5	NOT
Ypel5	9.89817e-33	0.253374	0.203	0.153	1.45869e-28	5	NOT
Elovl6	1.45545e-29	0.227529	0.257	0.207	2.1449e-25	5	NOT
Ranbp17	4.72883e-219	0.138505	0.05	0	6.96888e-215	5	NOT
H1fx	8.72191e-197	0.160569	0.052	0.002	1.28535e-192	5	NOT
Ube2t	2.8701e-174	0.143841	0.055	0.005	4.22967e-170	5	NOT
Pgm1	6.50894e-115	0.134074	0.064	0.014	9.59222e-111	5	NOT
Oraov1	5.00894e-88	0.135141	0.073	0.023	7.38168e-84	5	NOT
Slc16a11	8.59084e-87	0.127956	0.074	0.024	1.26603e-82	5	NOT
Clec4g	5.58489e-72	0.204611	0.085	0.035	8.23045e-68	5	NOT
Cdk2ap1	9.87144e-71	0.15939	0.084	0.034	1.45475e-66	5	NOT
Bcar1	1.16697e-68	0.159624	0.086	0.036	1.71976e-64	5	NOT
Haus1	5.37749e-65	0.165018	0.092	0.042	7.9248e-61	5	NOT
Igfbp7	7.54827e-54	0.23171	0.106	0.056	1.11239e-49	5	NOT
Tbrg4	1.59426e-49	0.158167	0.11	0.06	2.34946e-45	5	NOT
Lrp10	1.21052e-47	0.164425	0.114	0.064	1.78394e-43	5	NOT
Fastkd2	1.81601e-46	0.150894	0.116	0.066	2.67625e-42	5	NOT
Ppp2r2a	1.9359e-45	0.204414	0.122	0.072	2.85293e-41	5	NOT
Csnk1d	1.02735e-40	0.170775	0.127	0.077	1.514e-36	5	NOT
Otud1	1.76397e-94	0.16321	0.071	0.021	2.59956e-90	5	NOT
Vps29	2.99723e-82	0.417898	0.511	0.461	4.41702e-78	5	NOT
Decr2	2.93896e-78	0.445075	0.475	0.425	4.33114e-74	5	NOT
Pdzd11	6.80192e-37	0.304102	0.299	0.249	1.0024e-32	5	NOT
Coa7	1.49141e-35	0.299808	0.298	0.248	2.1979e-31	5	NOT
Rnf10	2.75588e-35	0.310881	0.296	0.246	4.06133e-31	5	NOT
Slc35d2	3.82524e-34	0.282739	0.246	0.196	5.63725e-30	5	NOT
Sar1a	4.03709e-34	0.27965	0.328	0.278	5.94946e-30	5	NOT
Tmem141	4.26919e-33	0.253064	0.208	0.158	6.2915e-29	5	NOT
Ppm1a	1.3316e-31	0.246328	0.221	0.171	1.96238e-27	5	NOT
Actb	0	0.934753	0.945	0.895	0	5	NOT
Igfbp1	6.61764e-193	0.624067	0.737	0.688	9.75241e-189	4.9	NOT
Mrpl54	3.19207e-132	0.482182	0.619	0.57	4.70415e-128	4.9	NOT
Tm9sf2	1.35845e-41	0.316779	0.399	0.35	2.00195e-37	4.9	NOT
Micu1	2.43705e-53	0.169009	0.1	0.051	3.59149e-49	4.9	NOT
Rraga	1.93313e-32	0.264898	0.262	0.213	2.84885e-28	4.9	NOT
Eef1akmt1	1.43562e-31	0.280795	0.262	0.213	2.11568e-27	4.9	NOT
Nt5e	2.57652e-134	0.159618	0.058	0.009	3.79702e-130	4.9	NOT
Dock7	1.15972e-100	0.147532	0.067	0.018	1.70909e-96	4.9	NOT
Il17rb	2.80157e-73	0.146477	0.08	0.031	4.12868e-69	4.9	NOT
Gskip	6.05627e-43	0.173946	0.124	0.075	8.92512e-39	4.9	NOT
Prrc2c	5.68773e-34	0.216977	0.16	0.111	8.382e-30	4.9	NOT
Cenpf	4.85513e-203	0.159403	0.051	0.002	7.15501e-199	4.9	NOT
Cyp3a44	2.05045e-202	0.153299	0.051	0.002	3.02174e-198	4.9	NOT
Mybl1	8.84665e-202	0.120251	0.051	0.002	1.30373e-197	4.9	NOT
Epdr1	3.43318e-190	0.106418	0.052	0.003	5.05948e-186	4.9	NOT
Pfkp	3.44202e-183	0.120147	0.052	0.003	5.07251e-179	4.9	NOT
Tspan7	2.67988e-87	0.139311	0.071	0.022	3.94934e-83	4.9	NOT
Fam46a	3.96625e-87	0.131076	0.072	0.023	5.84506e-83	4.9	NOT
Ccm2	1.60023e-52	0.155378	0.102	0.053	2.35825e-48	4.9	NOT
Plac8	2.70234e-51	0.160757	0.103	0.054	3.98244e-47	4.9	NOT
Ybx3	1.14977e-49	0.155777	0.106	0.057	1.69441e-45	4.9	NOT
Derl1	1.04035e-63	0.4104	0.47	0.421	1.53317e-59	4.9	NOT
Cct2	3.80026e-46	0.357934	0.391	0.342	5.60044e-42	4.9	NOT
Eif4g1	1.64153e-37	0.326913	0.357	0.308	2.41912e-33	4.9	NOT
Las1l	1.76731e-37	0.19958	0.147	0.098	2.60448e-33	4.9	NOT
Ddx56	5.29276e-36	0.182872	0.146	0.097	7.79994e-32	4.9	NOT
Akip1	3.1596e-33	0.295658	0.206	0.157	4.6563e-29	4.9	NOT
Pxdc1	2.03601e-31	0.250812	0.217	0.168	3.00046e-27	4.9	NOT
Plscr2	6.94826e-31	0.232518	0.241	0.192	1.02397e-26	4.9	NOT
Lman2	1.97492e-85	0.436182	0.525	0.477	2.91044e-81	4.8	NOT
Nectin2	1.28098e-36	0.182751	0.138	0.09	1.88779e-32	4.8	NOT
Rabggta	6.94101e-36	0.168613	0.14	0.092	1.0229e-31	4.8	NOT
Nfil3	5.01707e-33	0.248363	0.199	0.151	7.39366e-29	4.8	NOT
Pum3	6.2957e-32	0.214892	0.17	0.122	9.27797e-28	4.8	NOT
Rbpms2	1.16458e-29	0.235135	0.203	0.155	1.71624e-25	4.8	NOT
Tstd3	4.46824e-29	0.22204	0.225	0.177	6.58485e-25	4.8	NOT
Xrn2	5.6135e-29	0.241377	0.234	0.186	8.27261e-25	4.8	NOT
Oip5	1.21137e-174	0.130629	0.051	0.003	1.7852e-170	4.8	NOT
Mcm3	8.21472e-165	0.128873	0.053	0.005	1.2106e-160	4.8	NOT
Dnah1	2.2638e-131	0.119297	0.057	0.009	3.33617e-127	4.8	NOT
Slc1a4	3.07969e-131	0.160826	0.058	0.01	4.53853e-127	4.8	NOT
Aaas	1.14092e-68	0.157523	0.08	0.032	1.68137e-64	4.8	NOT
Rpp38	6.31215e-65	0.130922	0.083	0.035	9.30222e-61	4.8	NOT
Cdk12	2.74591e-62	0.183368	0.086	0.038	4.04665e-58	4.8	NOT
Foxa2	2.6944e-47	0.177224	0.106	0.058	3.97074e-43	4.8	NOT
Pisd	5.94207e-46	0.163183	0.109	0.061	8.75684e-42	4.8	NOT
Ppie	6.39918e-43	0.166171	0.117	0.069	9.43047e-39	4.8	NOT
Rab3ip	1.94286e-42	0.19561	0.116	0.068	2.8632e-38	4.8	NOT
Cldn14	2.01763e-39	0.182344	0.127	0.079	2.97339e-35	4.8	NOT
Ccser2	4.58452e-39	0.16657	0.128	0.08	6.75621e-35	4.8	NOT
Strbp	1.019e-35	0.244411	0.152	0.104	1.5017e-31	4.8	NOT
Tufm	2.53499e-31	0.268842	0.293	0.245	3.73581e-27	4.8	NOT
Nkiras1	8.12541e-31	0.262662	0.217	0.169	1.19744e-26	4.8	NOT
Timm22	1.07153e-30	0.207384	0.186	0.138	1.57912e-26	4.8	NOT
Dpp3	7.27349e-30	0.228367	0.209	0.161	1.07189e-25	4.8	NOT
Ctso	1.20818e-29	0.214202	0.204	0.156	1.78049e-25	4.8	NOT
Lasp1	6.30937e-29	0.218158	0.208	0.16	9.29811e-25	4.8	NOT
Cdk2ap2	5.58141e-97	0.445546	0.561	0.514	8.22532e-93	4.7	NOT
Snx3	6.89452e-94	0.450563	0.555	0.508	1.01605e-89	4.7	NOT
Srp72	5.34724e-35	0.313625	0.336	0.289	7.88023e-31	4.7	NOT
Med30	3.77105e-36	0.19629	0.135	0.088	5.5574e-32	4.7	NOT
Usp15	8.82885e-31	0.224079	0.169	0.122	1.30111e-26	4.7	NOT
Babam1	7.69466e-30	0.267492	0.259	0.212	1.13396e-25	4.7	NOT
Dtnbp1	1.36373e-29	0.235651	0.198	0.151	2.00973e-25	4.7	NOT
Abcf1	4.58674e-29	0.267596	0.278	0.231	6.75948e-25	4.7	NOT
Mff	3.16258e-28	0.240736	0.233	0.186	4.66069e-24	4.7	NOT
Snx2	6.09627e-28	0.200688	0.197	0.15	8.98407e-24	4.7	NOT
Ppp1cb	1.57815e-27	0.22045	0.227	0.18	2.32572e-23	4.7	NOT
Ddit4l	2.16951e-161	0.153618	0.051	0.004	3.19721e-157	4.7	NOT
Meis1	2.76433e-120	0.113519	0.058	0.011	4.0738e-116	4.7	NOT
Gypc	1.7557e-86	0.135223	0.068	0.021	2.58738e-82	4.7	NOT
Snx9	3.33054e-70	0.149305	0.077	0.03	4.90821e-66	4.7	NOT
Slc25a48	1.77798e-69	0.146537	0.078	0.031	2.62021e-65	4.7	NOT
Haus4	7.07199e-55	0.156486	0.092	0.045	1.0422e-50	4.7	NOT
Dbnl	1.85242e-44	0.150246	0.107	0.06	2.72991e-40	4.7	NOT
Usp1	5.31408e-42	0.171933	0.111	0.064	7.83136e-38	4.7	NOT
Nup54	5.60238e-42	0.156851	0.11	0.063	8.25623e-38	4.7	NOT
Dnajc21	1.67867e-41	0.181759	0.115	0.068	2.47385e-37	4.7	NOT
Atpaf2	1.76586e-40	0.178957	0.12	0.073	2.60235e-36	4.7	NOT
Mfn1	5.44387e-39	0.163744	0.119	0.072	8.02264e-35	4.7	NOT
Nol11	1.16111e-46	0.160397	0.103	0.056	1.71113e-42	4.7	NOT
Leprot	5.59078e-44	0.136888	0.104	0.057	8.23914e-40	4.7	NOT
Bckdha	2.66939e-67	0.418144	0.471	0.424	3.93389e-63	4.7	NOT
Ndufaf4	3.05964e-43	0.347346	0.386	0.339	4.50899e-39	4.7	NOT
Mad2l2	1.39786e-35	0.326942	0.321	0.274	2.06003e-31	4.7	NOT
Mrpl1	1.63474e-34	0.31093	0.322	0.275	2.40912e-30	4.7	NOT
Shb	6.69842e-34	0.186549	0.145	0.098	9.87147e-30	4.7	NOT
Mipep	8.00173e-34	0.184977	0.148	0.101	1.17922e-29	4.7	NOT
Actr1b	2.65487e-33	0.174523	0.146	0.099	3.91248e-29	4.7	NOT
Vps36	3.45385e-32	0.309483	0.296	0.249	5.08994e-28	4.7	NOT
Mkrn2os	1.75465e-31	0.268839	0.283	0.236	2.58583e-27	4.7	NOT
Eif2b4	4.86804e-31	0.218865	0.172	0.125	7.17404e-27	4.7	NOT
Palld	1.062e-30	0.217994	0.176	0.129	1.56507e-26	4.7	NOT
Cd81	1.2091e-174	0.594658	0.638	0.592	1.78186e-170	4.6	NOT
Ufsp2	1.0416e-33	0.283481	0.34	0.294	1.535e-29	4.6	NOT
Dcaf12	3.82112e-40	0.163585	0.117	0.071	5.63119e-36	4.6	NOT
Elavl1	9.66686e-33	0.172879	0.138	0.092	1.42461e-28	4.6	NOT
Smc1a	5.09007e-29	0.234026	0.196	0.15	7.50123e-25	4.6	NOT
Snx4	1.61058e-28	0.232698	0.195	0.149	2.37352e-24	4.6	NOT
Notum	1.0927e-27	0.226503	0.199	0.153	1.61031e-23	4.6	NOT
Nckap1	3.65462e-27	0.219505	0.202	0.156	5.38581e-23	4.6	NOT
Shcbp1	1.91356e-192	0.126474	0.048	0.002	2.82001e-188	4.6	NOT
Rad51	8.98294e-180	0.126083	0.049	0.003	1.32382e-175	4.6	NOT
Krt23	4.81544e-177	0.123918	0.049	0.003	7.09652e-173	4.6	NOT
Acot2	2.40071e-106	0.133821	0.059	0.013	3.53793e-102	4.6	NOT
Acot9	3.40106e-88	0.142666	0.064	0.018	5.01214e-84	4.6	NOT
Dctn1	1.20295e-85	0.143944	0.065	0.019	1.77278e-81	4.6	NOT
Fmo4	5.11552e-71	0.129086	0.073	0.027	7.53874e-67	4.6	NOT
Sparc	3.34895e-70	0.17916	0.073	0.027	4.93535e-66	4.6	NOT
Dgkz	1.21422e-67	0.145212	0.074	0.028	1.7894e-63	4.6	NOT
Strn3	4.59341e-53	0.151836	0.088	0.042	6.76931e-49	4.6	NOT
Tipin	2.49152e-52	0.158673	0.092	0.046	3.67176e-48	4.6	NOT
Rasgef1b	1.79347e-51	0.126422	0.09	0.044	2.64304e-47	4.6	NOT
Dcaf7	3.79662e-51	0.13856	0.093	0.047	5.59507e-47	4.6	NOT
Commd10	1.07564e-47	0.137066	0.095	0.049	1.58517e-43	4.6	NOT
Nob1	1.2296e-43	0.158792	0.105	0.059	1.81206e-39	4.6	NOT
Appl1	2.98085e-43	0.154412	0.105	0.059	4.39288e-39	4.6	NOT
Megf9	7.58095e-42	0.168955	0.111	0.065	1.1172e-37	4.6	NOT
Pacsin3	6.19356e-40	0.166874	0.115	0.069	9.12745e-36	4.6	NOT
Lrrc8d	4.15063e-39	0.168119	0.115	0.069	6.11678e-35	4.6	NOT
Trim28	3.07458e-36	0.190433	0.129	0.083	4.53101e-32	4.6	NOT
Yrdc	4.27225e-32	0.191911	0.153	0.107	6.29601e-28	4.6	NOT
Nr2c2ap	8.18711e-32	0.172657	0.149	0.103	1.20653e-27	4.6	NOT
Nmnat1	5.49549e-31	0.170216	0.154	0.108	8.0987e-27	4.6	NOT
Whamm	1.93176e-30	0.223021	0.161	0.115	2.84684e-26	4.6	NOT
Sf1	1.23387e-29	0.204367	0.161	0.115	1.81835e-25	4.6	NOT
Akr1d1	2.60659e-55	0.369323	0.448	0.402	3.84133e-51	4.6	NOT
Fech	3.73951e-46	0.378155	0.423	0.377	5.51091e-42	4.6	NOT
Hmox2	1.48833e-32	0.293659	0.313	0.267	2.19335e-28	4.6	NOT
Mtx1	3.9167e-31	0.271578	0.302	0.256	5.77204e-27	4.6	NOT
Gfm2	1.28823e-30	0.164805	0.146	0.1	1.89846e-26	4.6	NOT
Tmed3	2.74522e-29	0.258559	0.212	0.166	4.04563e-25	4.6	NOT
Tab2	6.84812e-29	0.213753	0.18	0.134	1.00921e-24	4.6	NOT
Atp6v1d	1.29114e-27	0.262656	0.286	0.24	1.90275e-23	4.6	NOT
Smoc1	3.47621e-27	0.180757	0.174	0.128	5.1229e-23	4.6	NOT
Spcs3	2.6132e-26	0.226923	0.217	0.171	3.85107e-22	4.6	NOT
Sypl	7.3665e-26	0.238701	0.29	0.244	1.0856e-21	4.6	NOT
Ctsz	9.94622e-257	0.623335	0.704	0.658	1.46577e-252	4.6	NOT
Pfdn1	8.54289e-111	0.470782	0.578	0.532	1.25897e-106	4.6	NOT
Aqp11	3.43203e-35	0.343589	0.327	0.282	5.05778e-31	4.5	NOT
Ankrd11	9.60377e-53	0.173584	0.085	0.04	1.41531e-48	4.5	NOT
Rabif	7.7482e-45	0.140873	0.099	0.054	1.14185e-40	4.5	NOT
Cap1	4.89559e-44	0.156894	0.101	0.056	7.21463e-40	4.5	NOT
Nup50	4.63773e-43	0.141151	0.099	0.054	6.83462e-39	4.5	NOT
Btg1	1.15612e-32	0.180222	0.139	0.094	1.70377e-28	4.5	NOT
Depdc7	3.72454e-30	0.214131	0.168	0.123	5.48885e-26	4.5	NOT
Cab39l	3.34302e-26	0.245443	0.227	0.182	4.92661e-22	4.5	NOT
Prkch	3.23798e-186	0.132427	0.046	0.001	4.77182e-182	4.5	NOT
Fndc10	1.58501e-180	0.131642	0.047	0.002	2.33583e-176	4.5	NOT
Lepr	7.90676e-179	0.113335	0.047	0.002	1.16522e-174	4.5	NOT
Akr1b10	1.99469e-177	0.106474	0.047	0.002	2.93957e-173	4.5	NOT
Mcm5	9.74497e-164	0.124772	0.048	0.003	1.43612e-159	4.5	NOT
Slfn9	1.81458e-126	0.140472	0.053	0.008	2.67415e-122	4.5	NOT
Upp1	8.58215e-124	0.117305	0.053	0.008	1.26475e-119	4.5	NOT
Ctps	6.14343e-101	0.133893	0.059	0.014	9.05358e-97	4.5	NOT
H2-Q1	1.71404e-66	0.116663	0.074	0.029	2.52599e-62	4.5	NOT
Eri1	8.41402e-63	0.152222	0.077	0.032	1.23997e-58	4.5	NOT
Slc8b1	4.72223e-52	0.146629	0.088	0.043	6.95916e-48	4.5	NOT
Adsl	2.2548e-36	0.176137	0.122	0.077	3.32291e-32	4.5	NOT
Ublcp1	2.57711e-35	0.179987	0.127	0.082	3.79789e-31	4.5	NOT
Atic	6.23444e-35	0.182447	0.129	0.084	9.18769e-31	4.5	NOT
Paip1	5.07792e-30	0.220344	0.16	0.115	7.48333e-26	4.5	NOT
Rnf115	7.09281e-30	0.178935	0.155	0.11	1.04527e-25	4.5	NOT
Smpd1	8.41434e-29	0.183946	0.161	0.116	1.24002e-24	4.5	NOT
C1qc	2.62977e-54	0.154191	0.086	0.041	3.87549e-50	4.5	NOT
Bccip	4.6378e-57	0.402732	0.446	0.401	6.83473e-53	4.5	NOT
Yif1b	1.55726e-37	0.323999	0.362	0.317	2.29493e-33	4.5	NOT
Mrps11	5.93838e-30	0.281681	0.305	0.26	8.75139e-26	4.5	NOT
Supt5	3.34305e-29	0.166049	0.146	0.101	4.92666e-25	4.5	NOT
Mrpl44	1.96348e-27	0.230362	0.206	0.161	2.89359e-23	4.5	NOT
Cyr61	4.1643e-27	0.253638	0.211	0.166	6.13692e-23	4.5	NOT
Srrm2	1.83346e-26	0.300514	0.285	0.24	2.70197e-22	4.5	NOT
Cstb	0	0.736899	0.766	0.722	0	4.4	NOT
Atg5	1.46489e-27	0.267862	0.281	0.237	2.15881e-23	4.4	NOT
Abhd12	2.07192e-32	0.180243	0.13	0.086	3.05339e-28	4.4	NOT
Stk11	6.10694e-32	0.187553	0.138	0.094	8.9998e-28	4.4	NOT
Necap1	4.17593e-31	0.178184	0.138	0.094	6.15407e-27	4.4	NOT
Ptbp1	5.00717e-30	0.164069	0.137	0.093	7.37907e-26	4.4	NOT
Pycrl	2.33645e-28	0.244772	0.196	0.152	3.44322e-24	4.4	NOT
Mtif3	2.43566e-28	0.190204	0.166	0.122	3.58944e-24	4.4	NOT
Ifrd1	8.0173e-28	0.243549	0.169	0.125	1.18151e-23	4.4	NOT
Pole3	8.62437e-28	0.22769	0.185	0.141	1.27097e-23	4.4	NOT
Psmf1	2.79907e-26	0.214174	0.196	0.152	4.12498e-22	4.4	NOT
Bnip1	3.33019e-26	0.208864	0.193	0.149	4.90771e-22	4.4	NOT
Ddx24	4.58667e-25	0.226963	0.224	0.18	6.75937e-21	4.4	NOT
Bex4	9.16946e-138	0.133046	0.05	0.006	1.3513e-133	4.4	NOT
Igfbp6	2.60081e-194	0.175943	0.044	0	3.83282e-190	4.4	NOT
Slc41a3	1.65405e-147	0.10149	0.048	0.004	2.43757e-143	4.4	NOT
Mlkl	2.7013e-89	0.123196	0.06	0.016	3.9809e-85	4.4	NOT
Cmip	2.31787e-83	0.150709	0.063	0.019	3.41584e-79	4.4	NOT
Tsc22d4	2.56208e-64	0.140104	0.072	0.028	3.77574e-60	4.4	NOT
Snta1	6.85926e-59	0.117436	0.075	0.031	1.01085e-54	4.4	NOT
Nhlrc2	1.7721e-49	0.155944	0.086	0.042	2.61154e-45	4.4	NOT
Ralgps2	2.73192e-46	0.13406	0.092	0.048	4.02603e-42	4.4	NOT
Rell1	1.94968e-45	0.134895	0.094	0.05	2.87324e-41	4.4	NOT
Nufip1	2.30976e-40	0.157971	0.103	0.059	3.4039e-36	4.4	NOT
Orai1	4.79129e-40	0.164526	0.107	0.063	7.06092e-36	4.4	NOT
Ppil1	4.65593e-39	0.153934	0.106	0.062	6.86145e-35	4.4	NOT
Vcpkmt	9.6638e-39	0.148408	0.105	0.061	1.42415e-34	4.4	NOT
Actr1a	2.08483e-37	0.1598	0.109	0.065	3.07242e-33	4.4	NOT
Eif2b5	1.64026e-29	0.183056	0.146	0.102	2.41725e-25	4.4	NOT
Dusp22	2.03489e-27	0.18501	0.16	0.116	2.99882e-23	4.4	NOT
Copb1	1.10505e-30	0.286447	0.324	0.28	1.62851e-26	4.4	NOT
Wasl	6.80512e-25	0.23669	0.245	0.201	1.00287e-20	4.4	NOT
Slc25a13	1.33766e-101	0.464228	0.575	0.531	1.97131e-97	4.4	NOT
Acadvl	1.74529e-171	0.53862	0.659	0.616	2.57204e-167	4.3	NOT
Tmem106a	3.03245e-91	0.119879	0.057	0.014	4.46892e-87	4.3	NOT
Glb1	2.14395e-69	0.121168	0.067	0.024	3.15954e-65	4.3	NOT
Acss3	6.94764e-49	0.113881	0.082	0.039	1.02387e-44	4.3	NOT
Tnfaip1	2.25821e-39	0.132094	0.1	0.057	3.32792e-35	4.3	NOT
Gpaa1	2.52495e-38	0.133707	0.101	0.058	3.72102e-34	4.3	NOT
Ruvbl1	2.87783e-36	0.163861	0.114	0.071	4.24106e-32	4.3	NOT
Hdac2	9.01065e-35	0.177007	0.116	0.073	1.3279e-30	4.3	NOT
Lrrfip2	3.26417e-31	0.173026	0.131	0.088	4.81041e-27	4.3	NOT
Ppp1r7	3.99748e-30	0.170562	0.133	0.09	5.89109e-26	4.3	NOT
Sgk2	4.12501e-30	0.184148	0.139	0.096	6.07902e-26	4.3	NOT
Cox18	5.0524e-30	0.18807	0.136	0.093	7.44573e-26	4.3	NOT
Atg12	2.94252e-27	0.24413	0.185	0.142	4.33639e-23	4.3	NOT
Arfgap2	2.32786e-26	0.206418	0.171	0.128	3.43057e-22	4.3	NOT
Smu1	3.28983e-26	0.251649	0.257	0.214	4.84822e-22	4.3	NOT
S100a6	1.72682e-153	0.171263	0.047	0.004	2.54481e-149	4.3	NOT
Cenpk	2.43813e-111	0.115216	0.052	0.009	3.59307e-107	4.3	NOT
Fen1	6.66056e-110	0.119722	0.052	0.009	9.81567e-106	4.3	NOT
Trib3	4.60709e-107	0.141793	0.053	0.01	6.78947e-103	4.3	NOT
Rbbp8	5.93023e-87	0.122192	0.059	0.016	8.73938e-83	4.3	NOT
Slc16a6	2.26135e-75	0.111419	0.064	0.021	3.33255e-71	4.3	NOT
Slc43a1	2.5161e-60	0.116052	0.072	0.029	3.70797e-56	4.3	NOT
Abhd15	1.18108e-59	0.136887	0.074	0.031	1.74056e-55	4.3	NOT
Trim27	1.41439e-43	0.147122	0.091	0.048	2.08438e-39	4.3	NOT
Gpd2	2.64031e-36	0.124882	0.107	0.064	3.89103e-32	4.3	NOT
Sdr39u1	6.08684e-36	0.148791	0.111	0.068	8.97018e-32	4.3	NOT
Gtf2e2	2.0779e-33	0.161098	0.119	0.076	3.0622e-29	4.3	NOT
Appbp2	7.22425e-33	0.168785	0.122	0.079	1.06464e-28	4.3	NOT
Rnpep	2.68345e-31	0.165082	0.122	0.079	3.95459e-27	4.3	NOT
Atp1b3	5.86235e-28	0.179856	0.15	0.107	8.63934e-24	4.3	NOT
Uroc1	2.6936e-49	0.369528	0.426	0.383	3.96956e-45	4.3	NOT
Atf5	8.8642e-38	0.369105	0.374	0.331	1.30632e-33	4.3	NOT
Ube2l6	1.31134e-29	0.291697	0.298	0.255	1.93252e-25	4.3	NOT
Trmt10c	1.84094e-29	0.170897	0.143	0.1	2.71299e-25	4.3	NOT
Chmp1a	8.40066e-29	0.173996	0.144	0.101	1.23801e-24	4.3	NOT
Aspa	8.96417e-29	0.173897	0.141	0.098	1.32105e-24	4.3	NOT
Hdhd2	4.31443e-25	0.214375	0.209	0.166	6.35818e-21	4.3	NOT
Pdcd6ip	3.05979e-24	0.209419	0.212	0.169	4.50922e-20	4.3	NOT
Bet1	2.99958e-143	0.512123	0.616	0.574	4.42048e-139	4.2	NOT
Rhoa	2.32676e-80	0.440084	0.531	0.489	3.42894e-76	4.2	NOT
Fmr1	1.88075e-32	0.15491	0.114	0.072	2.77166e-28	4.2	NOT
Rfc1	5.942e-30	0.175842	0.128	0.086	8.75672e-26	4.2	NOT
Ptcd2	2.14117e-25	0.192533	0.17	0.128	3.15544e-21	4.2	NOT
Clns1a	1.05418e-24	0.238577	0.234	0.192	1.55355e-20	4.2	NOT
Plin5	3.06434e-24	0.205824	0.192	0.15	4.51592e-20	4.2	NOT
Mbnl2	5.69302e-24	0.191512	0.17	0.128	8.38981e-20	4.2	NOT
Psme3	2.3723e-23	0.206265	0.196	0.154	3.49606e-19	4.2	NOT
Farsb	1.69342e-22	0.190313	0.191	0.149	2.49559e-18	4.2	NOT
Atp6ap2	8.33121e-22	0.197444	0.221	0.179	1.22777e-17	4.2	NOT
Map4k4	4.29348e-120	0.131199	0.049	0.007	6.32731e-116	4.2	NOT
Tinagl1	2.53852e-119	0.164738	0.05	0.008	3.74102e-115	4.2	NOT
Fmo2	1.35776e-117	0.0909293	0.049	0.007	2.00093e-113	4.2	NOT
Nkiras2	4.919e-50	0.128402	0.079	0.037	7.24914e-46	4.2	NOT
Tinf2	4.47837e-47	0.144353	0.082	0.04	6.59978e-43	4.2	NOT
Tmem129	4.01279e-40	0.13939	0.096	0.054	5.91365e-36	4.2	NOT
Plekha8	7.11923e-39	0.175212	0.1	0.058	1.04916e-34	4.2	NOT
Agfg2	2.17863e-38	0.126502	0.098	0.056	3.21065e-34	4.2	NOT
Tekt5	3.39067e-184	0.165293	0.043	0.001	4.99683e-180	4.2	NOT
Ung	4.62056e-83	0.111585	0.059	0.017	6.80932e-79	4.2	NOT
Sulf2	4.28979e-76	0.114677	0.062	0.02	6.32186e-72	4.2	NOT
Ppl	7.82559e-71	0.104966	0.062	0.02	1.15326e-66	4.2	NOT
Plk2	1.32886e-57	0.163093	0.074	0.032	1.95834e-53	4.2	NOT
Stom	5.22121e-37	0.166889	0.103	0.061	7.6945e-33	4.2	NOT
Usp18	5.03347e-35	0.144021	0.103	0.061	7.41783e-31	4.2	NOT
Pitrm1	8.62012e-35	0.139362	0.107	0.065	1.27035e-30	4.2	NOT
Cse1l	3.34827e-34	0.146826	0.11	0.068	4.93435e-30	4.2	NOT
Thumpd1	5.0163e-34	0.16843	0.112	0.07	7.39252e-30	4.2	NOT
Suz12	1.30424e-33	0.160513	0.11	0.068	1.92206e-29	4.2	NOT
Dph5	4.0025e-33	0.15491	0.111	0.069	5.89848e-29	4.2	NOT
Trnt1	3.80006e-31	0.168141	0.118	0.076	5.60015e-27	4.2	NOT
Brd2	4.43276e-27	0.227769	0.159	0.117	6.53256e-23	4.2	NOT
Hprt	1.29074e-67	0.460116	0.497	0.455	1.90217e-63	4.2	NOT
Cmpk1	9.68555e-62	0.408681	0.49	0.448	1.42736e-57	4.2	NOT
Rab1	2.04535e-57	0.394145	0.48	0.438	3.01423e-53	4.2	NOT
Eif1ax	7.43501e-37	0.331424	0.382	0.34	1.0957e-32	4.2	NOT
Atp6v1h	1.1885e-24	0.245944	0.242	0.2	1.75149e-20	4.2	NOT
Mrpl12	0	0.702324	0.818	0.776	0	4.2	NOT
Uqcrfs1	0	0.944408	0.925	0.884	0	4.1	NOT
Acadm	0	0.659208	0.793	0.752	0	4.1	NOT
Tmed5	3.3357e-86	0.403231	0.559	0.518	4.91582e-82	4.1	NOT
Slc1a1	7.27165e-178	0.157777	0.042	0.001	1.07162e-173	4.1	NOT
Pgs1	1.58537e-79	0.118221	0.057	0.016	2.33636e-75	4.1	NOT
Gpihbp1	5.03778e-49	0.161207	0.079	0.038	7.42417e-45	4.1	NOT
Epha1	2.54366e-44	0.123312	0.081	0.04	3.74859e-40	4.1	NOT
Larp7	2.24819e-39	0.142442	0.092	0.051	3.31316e-35	4.1	NOT
Crat	2.46002e-38	0.139482	0.092	0.051	3.62534e-34	4.1	NOT
Fbxo7	2.15363e-35	0.158482	0.1	0.059	3.1738e-31	4.1	NOT
Prmt1	4.9522e-28	0.176177	0.13	0.089	7.29806e-24	4.1	NOT
Insc	8.27498e-28	0.171918	0.137	0.096	1.21948e-23	4.1	NOT
Sh3d19	1.7497e-27	0.200953	0.139	0.098	2.57853e-23	4.1	NOT
Nrbp1	5.85292e-27	0.172756	0.139	0.098	8.62545e-23	4.1	NOT
Mtch1	3.03677e-24	0.216987	0.184	0.143	4.47529e-20	4.1	NOT
Drg1	1.20841e-23	0.251412	0.261	0.22	1.78084e-19	4.1	NOT
Zfp385a	1.43888e-71	0.120899	0.062	0.021	2.12048e-67	4.1	NOT
Mtfmt	3.75537e-41	0.143691	0.089	0.048	5.53428e-37	4.1	NOT
Fbxo34	3.9294e-34	0.141075	0.104	0.063	5.79076e-30	4.1	NOT
Uba2	5.26664e-34	0.147259	0.106	0.065	7.76145e-30	4.1	NOT
Rtca	1.43773e-33	0.136214	0.106	0.065	2.11879e-29	4.1	NOT
Ndel1	1.68139e-33	0.150843	0.106	0.065	2.47786e-29	4.1	NOT
Pes1	1.07838e-31	0.152417	0.109	0.068	1.58921e-27	4.1	NOT
Anapc15	1.18032e-29	0.163032	0.123	0.082	1.73943e-25	4.1	NOT
Faap20	2.66981e-29	0.152512	0.122	0.081	3.9345e-25	4.1	NOT
Chic2	8.78455e-27	0.221992	0.15	0.109	1.29458e-22	4.1	NOT
Nelfe	8.84649e-26	0.184808	0.155	0.114	1.30371e-21	4.1	NOT
Prkag1	1.27194e-25	0.188962	0.154	0.113	1.87446e-21	4.1	NOT
Anxa4	1.60229e-25	0.184564	0.156	0.115	2.36129e-21	4.1	NOT
Smco4	2.42322e-24	0.166686	0.157	0.116	3.5711e-20	4.1	NOT
Mttp	1.20056e-43	0.413463	0.425	0.384	1.76927e-39	4.1	NOT
Tomm70a	8.59001e-32	0.324969	0.362	0.321	1.26591e-27	4.1	NOT
Adrm1	2.34055e-27	0.299813	0.282	0.241	3.44927e-23	4.1	NOT
Tmem37	0	0.718644	0.821	0.78	0	4.1	NOT
Eif5a	0	0.833011	0.907	0.867	0	4	NOT
Myl12b	1.15675e-151	0.542088	0.615	0.575	1.7047e-147	4	NOT
Slc6a13	5.43817e-79	0.420209	0.523	0.483	8.01423e-75	4	NOT
Abhd11	5.27532e-27	0.274712	0.325	0.285	7.77423e-23	4	NOT
Cers6	9.1726e-73	0.136714	0.058	0.018	1.35177e-68	4	NOT
Pomt1	2.83639e-59	0.113996	0.066	0.026	4.18e-55	4	NOT
Anapc4	5.16691e-44	0.135896	0.083	0.043	7.61448e-40	4	NOT
Snrnp40	9.56132e-42	0.129216	0.085	0.045	1.40905e-37	4	NOT
Noc4l	4.26978e-41	0.138943	0.083	0.043	6.29237e-37	4	NOT
Fam120aos	1.63868e-30	0.179878	0.113	0.073	2.41492e-26	4	NOT
Rnpepl1	6.16838e-29	0.147453	0.115	0.075	9.09034e-25	4	NOT
Dhx32	3.51547e-27	0.156598	0.126	0.086	5.18075e-23	4	NOT
Cnep1r1	8.60987e-27	0.153109	0.127	0.087	1.26884e-22	4	NOT
Nif3l1	2.12823e-26	0.190994	0.135	0.095	3.13637e-22	4	NOT
Card19	5.2255e-26	0.171656	0.139	0.099	7.70082e-22	4	NOT
Nifk	1.00524e-22	0.192231	0.181	0.141	1.48142e-18	4	NOT
Cd2ap	1.08449e-22	0.226628	0.188	0.148	1.59822e-18	4	NOT
Abce1	1.68042e-22	0.234686	0.231	0.191	2.47644e-18	4	NOT
March2	3.36e-22	0.230829	0.217	0.177	4.95163e-18	4	NOT
Med10	4.83838e-22	0.197067	0.216	0.176	7.13033e-18	4	NOT
Tmx1	6.93667e-21	0.193337	0.212	0.172	1.02226e-16	4	NOT
Aurkb	9.38421e-162	0.123279	0.041	0.001	1.38295e-157	4	NOT
Mcm4	1.59886e-111	0.110836	0.047	0.007	2.35624e-107	4	NOT
Klf2	7.7527e-82	0.143737	0.056	0.016	1.14252e-77	4	NOT
Bco1	2.94594e-81	0.125503	0.054	0.014	4.34144e-77	4	NOT
Tcerg1	1.70831e-44	0.127774	0.079	0.039	2.51754e-40	4	NOT
Rxrb	2.11297e-38	0.149913	0.091	0.051	3.11388e-34	4	NOT
Ifngr2	3.55078e-38	0.154341	0.091	0.051	5.23278e-34	4	NOT
Stx12	1.56079e-37	0.124175	0.091	0.051	2.30014e-33	4	NOT
Tmem185b	2.58522e-37	0.128665	0.091	0.051	3.80984e-33	4	NOT
Upf3a	5.95468e-37	0.147212	0.093	0.053	8.77541e-33	4	NOT
Wdr73	1.12226e-36	0.134943	0.091	0.051	1.65387e-32	4	NOT
Kif22	1.03541e-91	0.121179	0.052	0.012	1.52588e-87	4	NOT
Gins1	3.26709e-68	0.112359	0.061	0.021	4.8147e-64	4	NOT
Hmg20a	1.07292e-67	0.132142	0.061	0.021	1.58116e-63	4	NOT
Irf1	2.86965e-52	0.155681	0.073	0.033	4.22901e-48	4	NOT
Il18bp	3.06072e-50	0.11497	0.074	0.034	4.51059e-46	4	NOT
Tyrobp	2.64655e-47	0.138837	0.074	0.034	3.90022e-43	4	NOT
Flot1	5.80317e-42	0.145586	0.086	0.046	8.55213e-38	4	NOT
Brd8	8.42842e-41	0.140768	0.086	0.046	1.2421e-36	4	NOT
Riox2	4.1159e-40	0.140783	0.088	0.048	6.06561e-36	4	NOT
Mark3	7.51097e-33	0.156644	0.106	0.066	1.10689e-28	4	NOT
Ctbp1	4.47457e-31	0.157456	0.11	0.07	6.59417e-27	4	NOT
Golga5	1.64024e-29	0.161186	0.12	0.08	2.41722e-25	4	NOT
Bcap29	5.38157e-25	0.182957	0.146	0.106	7.93082e-21	4	NOT
Ap2s1	4.90657e-61	0.405493	0.499	0.459	7.23081e-57	4	NOT
Selenot	6.64404e-44	0.340557	0.435	0.395	9.79132e-40	4	NOT
Mrps31	4.77927e-34	0.324622	0.375	0.335	7.04321e-30	4	NOT
Nubp2	1.01139e-22	0.217412	0.209	0.169	1.49048e-18	4	NOT
Nr5a2	2.15457e-22	0.187106	0.173	0.133	3.17519e-18	4	NOT
Kif21a	1.49424e-21	0.175559	0.174	0.134	2.20206e-17	4	NOT
Cyp7a1	5.46728e-21	0.228139	0.32	0.28	8.05713e-17	4	NOT
Vdac3	2.06979e-51	0.36524	0.456	0.417	3.05024e-47	3.9	NOT
Mrpl16	1.13583e-28	0.306389	0.328	0.289	1.67387e-24	3.9	NOT
Itgb1	4.01046e-26	0.275813	0.336	0.297	5.91021e-22	3.9	NOT
Pak1ip1	5.28705e-25	0.294024	0.275	0.236	7.79153e-21	3.9	NOT
Slc3a1	5.39181e-23	0.244698	0.277	0.238	7.94592e-19	3.9	NOT
Aqp1	4.27125e-68	0.151415	0.058	0.019	6.29455e-64	3.9	NOT
Eftud2	2.22819e-40	0.123178	0.082	0.043	3.28368e-36	3.9	NOT
Magi3	4.82867e-40	0.146433	0.083	0.044	7.11601e-36	3.9	NOT
Tmem55a	4.47826e-33	0.145346	0.1	0.061	6.59961e-29	3.9	NOT
Tfdp2	3.86771e-31	0.129348	0.098	0.059	5.69985e-27	3.9	NOT
Nceh1	3.6457e-28	0.138133	0.11	0.071	5.37267e-24	3.9	NOT
Fam234a	7.36563e-28	0.152043	0.114	0.075	1.08547e-23	3.9	NOT
Rhot1	9.40439e-28	0.152296	0.113	0.074	1.38592e-23	3.9	NOT
Acot7	6.89692e-27	0.178974	0.126	0.087	1.0164e-22	3.9	NOT
Cdk7	7.96043e-25	0.166413	0.138	0.099	1.17313e-20	3.9	NOT
Pum1	1.76365e-24	0.184313	0.135	0.096	2.59909e-20	3.9	NOT
Tmed1	4.89423e-24	0.154406	0.136	0.097	7.21263e-20	3.9	NOT
Nmrk1	5.52932e-24	0.154986	0.139	0.1	8.14857e-20	3.9	NOT
Cdc16	1.60411e-22	0.167721	0.157	0.118	2.36398e-18	3.9	NOT
Vps37a	2.71802e-22	0.173812	0.163	0.124	4.00554e-18	3.9	NOT
Ncor1	5.50589e-22	0.235216	0.195	0.156	8.11403e-18	3.9	NOT
Scpep1	7.99792e-22	0.194747	0.183	0.144	1.17865e-17	3.9	NOT
Mccc1	9.50949e-22	0.18969	0.181	0.142	1.40141e-17	3.9	NOT
Hdac9	3.54948e-174	0.112515	0.04	0.001	5.23086e-170	3.9	NOT
Ncapg	8.633e-166	0.107213	0.04	0.001	1.27225e-161	3.9	NOT
Arhgap11a	1.53108e-150	0.102443	0.041	0.002	2.25636e-146	3.9	NOT
Ccne1	9.12464e-146	0.110147	0.042	0.003	1.3447e-141	3.9	NOT
Abcc5	3.55622e-138	0.13568	0.042	0.003	5.2408e-134	3.9	NOT
Pck2	7.11378e-104	0.100832	0.047	0.008	1.04836e-99	3.9	NOT
Tmem86a	4.03745e-98	0.102293	0.048	0.009	5.94998e-94	3.9	NOT
Vcam1	1.17842e-95	0.116177	0.049	0.01	1.73663e-91	3.9	NOT
Atp2b2	7.65798e-91	0.0998514	0.049	0.01	1.12856e-86	3.9	NOT
H2-Aa	2.24351e-58	0.155438	0.063	0.024	3.30626e-54	3.9	NOT
Coro1c	2.04908e-57	0.100722	0.064	0.025	3.01973e-53	3.9	NOT
Pde12	9.11373e-44	0.113886	0.075	0.036	1.34309e-39	3.9	NOT
Pik3c3	1.11418e-42	0.132575	0.077	0.038	1.64197e-38	3.9	NOT
Spout1	6.66886e-41	0.127085	0.081	0.042	9.8279e-37	3.9	NOT
Ubqln2	1.89927e-36	0.172009	0.091	0.052	2.79895e-32	3.9	NOT
Xpo1	2.71964e-34	0.144694	0.096	0.057	4.00793e-30	3.9	NOT
Setd6	4.55698e-33	0.131897	0.094	0.055	6.71562e-29	3.9	NOT
Tinag	1.47943e-138	0.122339	0.043	0.004	2.18024e-134	3.9	NOT
Pycr2	5.2998e-64	0.1097	0.06	0.021	7.81031e-60	3.9	NOT
D16Ertd472e	3.28875e-62	0.127084	0.06	0.021	4.84664e-58	3.9	NOT
Ppp1r15a	2.47868e-31	0.16553	0.106	0.067	3.65283e-27	3.9	NOT
Zbp1	3.62655e-31	0.141217	0.103	0.064	5.34444e-27	3.9	NOT
Wac	3.56873e-29	0.162209	0.108	0.069	5.25924e-25	3.9	NOT
Ncstn	3.67809e-29	0.134061	0.107	0.068	5.4204e-25	3.9	NOT
Tsku	1.31881e-28	0.132533	0.108	0.069	1.94353e-24	3.9	NOT
Bag6	1.53249e-26	0.160624	0.121	0.082	2.25842e-22	3.9	NOT
Agpat5	4.46223e-26	0.229574	0.142	0.103	6.57599e-22	3.9	NOT
Man1a2	1.20718e-25	0.156677	0.122	0.083	1.77903e-21	3.9	NOT
Slc37a4	7.42711e-88	0.507827	0.498	0.459	1.09453e-83	3.9	NOT
Tmed7	4.76307e-22	0.230151	0.306	0.267	7.01934e-18	3.9	NOT
Gt(ROSA)26Sor	5.99672e-22	0.189334	0.177	0.138	8.83736e-18	3.9	NOT
Tspo	9.11623e-208	0.585079	0.727	0.689	1.34346e-203	3.8	NOT
Dera	1.99725e-27	0.287984	0.327	0.289	2.94335e-23	3.8	NOT
Tspan4	1.77538e-25	0.269927	0.332	0.294	2.61638e-21	3.8	NOT
Them6	1.57868e-90	0.108981	0.049	0.011	2.32651e-86	3.8	NOT
Tmsb10	1.70993e-87	0.114737	0.049	0.011	2.51992e-83	3.8	NOT
Kctd3	1.89444e-66	0.116886	0.056	0.018	2.79183e-62	3.8	NOT
Rbm26	1.61982e-39	0.154427	0.081	0.043	2.38713e-35	3.8	NOT
Snhg15	1.07852e-37	0.135118	0.082	0.044	1.58941e-33	3.8	NOT
Tex30	3.62582e-31	0.142181	0.1	0.062	5.34337e-27	3.8	NOT
Prep	5.04075e-30	0.139063	0.1	0.062	7.42855e-26	3.8	NOT
Tmf1	3.33673e-24	0.160645	0.129	0.091	4.91734e-20	3.8	NOT
Ssna1	6.63588e-24	0.27505	0.27	0.232	9.7793e-20	3.8	NOT
Akirin1	8.08865e-24	0.156188	0.131	0.093	1.19202e-19	3.8	NOT
Snrpa	2.3189e-22	0.214015	0.215	0.177	3.41736e-18	3.8	NOT
Epb41l5	1.88618e-21	0.191146	0.166	0.128	2.77966e-17	3.8	NOT
Mmp19	4.23712e-21	0.1674	0.157	0.119	6.24425e-17	3.8	NOT
Serhl	5.47977e-21	0.191723	0.2	0.162	8.07554e-17	3.8	NOT
Smpdl3a	1.6315e-20	0.196197	0.19	0.152	2.40435e-16	3.8	NOT
Cd82	3.12947e-20	0.220615	0.228	0.19	4.6119e-16	3.8	NOT
Pygb	7.13292e-118	0.0899128	0.043	0.005	1.05118e-113	3.8	NOT
Rtkn	8.18286e-74	0.105919	0.053	0.015	1.20591e-69	3.8	NOT
Pmm1	2.04888e-69	0.168907	0.055	0.017	3.01943e-65	3.8	NOT
Maz	2.99674e-43	0.129316	0.075	0.037	4.4163e-39	3.8	NOT
Fcgr2b	9.15213e-43	0.134316	0.076	0.038	1.34875e-38	3.8	NOT
Map7d1	4.08604e-41	0.132646	0.076	0.038	6.0216e-37	3.8	NOT
Med25	6.84651e-33	0.12084	0.091	0.053	1.00897e-28	3.8	NOT
Tgif1	3.39181e-32	0.141676	0.096	0.058	4.99851e-28	3.8	NOT
Midn	1.03124e-44	0.122114	0.072	0.034	1.51974e-40	3.8	NOT
Cox15	7.27193e-36	0.128459	0.086	0.048	1.07166e-31	3.8	NOT
Gar1	5.84251e-35	0.125215	0.087	0.049	8.61011e-31	3.8	NOT
Dglucy	6.97061e-35	0.143479	0.088	0.05	1.02726e-30	3.8	NOT
Slc15a4	7.92219e-35	0.118027	0.087	0.049	1.16749e-30	3.8	NOT
Fbxw5	3.37055e-29	0.130341	0.103	0.065	4.96718e-25	3.8	NOT
Slc30a6	3.11082e-26	0.140996	0.118	0.08	4.58441e-22	3.8	NOT
Api5	4.77935e-23	0.166027	0.142	0.104	7.04333e-19	3.8	NOT
Grpel2	1.72403e-22	0.166048	0.152	0.114	2.5407e-18	3.8	NOT
Nap1l4	2.25811e-22	0.168524	0.146	0.108	3.32777e-18	3.8	NOT
Pcyt1a	5.37348e-22	0.166275	0.146	0.108	7.9189e-18	3.8	NOT
Tomm22	2.08913e-55	0.380969	0.484	0.446	3.07875e-51	3.8	NOT
Slc9a3r1	2.49993e-44	0.363362	0.444	0.406	3.68415e-40	3.8	NOT
Mrps10	8.63055e-31	0.306836	0.362	0.324	1.27188e-26	3.8	NOT
Pgpep1	1.3434e-20	0.215335	0.205	0.167	1.97977e-16	3.8	NOT
Amacr	1.10595e-138	0.52261	0.618	0.581	1.62984e-134	3.7	NOT
Slc44a3	1.3911e-61	0.112146	0.055	0.018	2.05007e-57	3.7	NOT
Fcna	1.65498e-51	0.115356	0.064	0.027	2.43894e-47	3.7	NOT
Vrk1	4.42407e-50	0.13052	0.064	0.027	6.51975e-46	3.7	NOT
Lrrc40	2.11821e-46	0.121912	0.068	0.031	3.12161e-42	3.7	NOT
Rras2	3.0382e-37	0.154571	0.081	0.044	4.4774e-33	3.7	NOT
Arrdc4	7.44108e-35	0.137486	0.083	0.046	1.09659e-30	3.7	NOT
Ints11	2.55449e-29	0.14431	0.096	0.059	3.76456e-25	3.7	NOT
Ctdnep1	6.00067e-26	0.152939	0.114	0.077	8.84319e-22	3.7	NOT
Gatd1	2.1517e-25	0.133197	0.112	0.075	3.17096e-21	3.7	NOT
Usp5	6.2064e-25	0.142736	0.117	0.08	9.14637e-21	3.7	NOT
Actl6a	7.10897e-25	0.145352	0.117	0.08	1.04765e-20	3.7	NOT
Wdr43	7.36925e-25	0.137509	0.113	0.076	1.08601e-20	3.7	NOT
Gatb	5.64813e-24	0.164657	0.128	0.091	8.32364e-20	3.7	NOT
Faf1	1.07936e-23	0.177558	0.128	0.091	1.59065e-19	3.7	NOT
Pcdh1	7.32198e-23	0.139573	0.124	0.087	1.07904e-18	3.7	NOT
Tpgs1	2.40416e-22	0.211809	0.165	0.128	3.54301e-18	3.7	NOT
Lamtor3	7.50858e-22	0.12926	0.13	0.093	1.10654e-17	3.7	NOT
Tgds	2.61805e-21	0.193758	0.162	0.125	3.85822e-17	3.7	NOT
Eif2a	1.63514e-20	0.182033	0.159	0.122	2.4097e-16	3.7	NOT
Mapkap1	1.83694e-20	0.185684	0.157	0.12	2.7071e-16	3.7	NOT
Ubap2l	3.83707e-20	0.181493	0.157	0.12	5.65469e-16	3.7	NOT
Szrd1	4.9611e-20	0.231399	0.21	0.173	7.31118e-16	3.7	NOT
Bri3bp	6.83123e-20	0.210791	0.201	0.164	1.00672e-15	3.7	NOT
Pfdn4	9.87318e-20	0.197914	0.193	0.156	1.45501e-15	3.7	NOT
Zdhhc6	5.46962e-19	0.209232	0.215	0.178	8.06057e-15	3.7	NOT
Traf5	6.06662e-100	0.110643	0.045	0.008	8.94038e-96	3.7	NOT
Igsf8	1.52649e-70	0.106027	0.053	0.016	2.24959e-66	3.7	NOT
Rab12	5.42181e-40	0.120052	0.076	0.039	7.99012e-36	3.7	NOT
Suco	4.39918e-37	0.137852	0.077	0.04	6.48308e-33	3.7	NOT
Rtn4ip1	1.9367e-35	0.10843	0.079	0.042	2.85412e-31	3.7	NOT
Sumf1	2.85101e-32	0.126154	0.089	0.052	4.20154e-28	3.7	NOT
Hmces	2.41462e-42	0.136374	0.071	0.034	3.55843e-38	3.7	NOT
Ero1l	4.7265e-40	0.119616	0.072	0.035	6.96544e-36	3.7	NOT
Rhog	4.65803e-28	0.149538	0.105	0.068	6.86455e-24	3.7	NOT
Scamp2	4.03608e-26	0.135417	0.107	0.07	5.94797e-22	3.7	NOT
Pnpt1	7.74836e-24	0.151308	0.121	0.084	1.14188e-19	3.7	NOT
Pak2	9.0479e-22	0.161662	0.141	0.104	1.33339e-17	3.7	NOT
Mknk2	1.82555e-20	0.141555	0.149	0.112	2.69031e-16	3.7	NOT
Timm10	8.78598e-39	0.345662	0.409	0.372	1.29479e-34	3.7	NOT
Mthfsl	1.54988e-27	0.275667	0.346	0.309	2.28406e-23	3.7	NOT
Pcx	1.04769e-25	0.273369	0.367	0.33	1.54399e-21	3.7	NOT
Caprin1	1.27925e-22	0.265134	0.3	0.263	1.88524e-18	3.7	NOT
Sumo1	9.31989e-22	0.238794	0.293	0.256	1.37347e-17	3.7	NOT
Snap23	1.72183e-20	0.194231	0.172	0.135	2.53747e-16	3.7	NOT
Mpnd	2.42872e-20	0.223695	0.236	0.199	3.57921e-16	3.7	NOT
Reep6	6.83506e-263	0.669206	0.708	0.671	1.00728e-258	3.7	NOT
Ftcd	1.78255e-144	0.570092	0.589	0.552	2.62694e-140	3.7	NOT
Nipsnap3b	1.42687e-47	0.360904	0.445	0.409	2.10278e-43	3.6	NOT
Snrpd1	1.99318e-29	0.309753	0.343	0.307	2.93734e-25	3.6	NOT
Nedd4	3.19895e-23	0.273359	0.338	0.302	4.71429e-19	3.6	NOT
Epb41	1.60782e-21	0.193989	0.14	0.104	2.36944e-17	3.6	NOT
Il33	2.51251e-116	0.103204	0.04	0.004	3.70268e-112	3.6	NOT
Ecm1	3.35213e-80	0.133207	0.047	0.011	4.94003e-76	3.6	NOT
Bag2	8.94907e-61	0.101824	0.054	0.018	1.31882e-56	3.6	NOT
Ppp1r13b	8.30382e-60	0.0991995	0.055	0.019	1.22373e-55	3.6	NOT
Ano10	1.94216e-57	0.0993872	0.057	0.021	2.86217e-53	3.6	NOT
Gata6	8.85681e-56	0.103298	0.056	0.02	1.30523e-51	3.6	NOT
Dars2	1.61421e-41	0.104033	0.069	0.033	2.37886e-37	3.6	NOT
Itga5	5.51847e-41	0.107655	0.069	0.033	8.13256e-37	3.6	NOT
Wwp2	1.76319e-39	0.10219	0.069	0.033	2.59842e-35	3.6	NOT
Rpa1	1.05439e-35	0.126787	0.079	0.043	1.55386e-31	3.6	NOT
Bcl10	1.47189e-29	0.133522	0.095	0.059	2.16912e-25	3.6	NOT
Zfp330	8.54042e-28	0.142246	0.098	0.062	1.2586e-23	3.6	NOT
Antxr2	3.75307e-27	0.130582	0.1	0.064	5.5309e-23	3.6	NOT
Hexb	4.6252e-27	0.122283	0.1	0.064	6.81615e-23	3.6	NOT
Pyroxd2	6.49157e-26	0.109434	0.1	0.064	9.56663e-22	3.6	NOT
Clic1	8.74905e-26	0.164765	0.11	0.074	1.28935e-21	3.6	NOT
Mapre3	1.1038e-21	0.171836	0.133	0.097	1.62666e-17	3.6	NOT
Mrto4	1.89086e-20	0.253306	0.223	0.187	2.78657e-16	3.6	NOT
Trpm7	2.2803e-20	0.21227	0.154	0.118	3.36048e-16	3.6	NOT
Slc30a9	1.87402e-19	0.167228	0.156	0.12	2.76174e-15	3.6	NOT
Ubl3	1.25404e-18	0.213339	0.225	0.189	1.84808e-14	3.6	NOT
Maged2	4.45451e-84	0.109631	0.045	0.009	6.56461e-80	3.6	NOT
Cybb	9.61988e-82	0.0931597	0.046	0.01	1.41768e-77	3.6	NOT
Nbdy	1.80388e-65	0.096522	0.052	0.016	2.65837e-61	3.6	NOT
Gla	7.22487e-54	0.122088	0.06	0.024	1.06473e-49	3.6	NOT
Chst13	3.44106e-51	0.101439	0.06	0.024	5.07108e-47	3.6	NOT
Sgk3	6.91301e-51	0.11309	0.061	0.025	1.01877e-46	3.6	NOT
Hilpda	4.23976e-37	0.116739	0.075	0.039	6.24813e-33	3.6	NOT
Thoc6	5.99783e-37	0.119482	0.076	0.04	8.839e-33	3.6	NOT
Cbx4	1.33474e-36	0.117731	0.074	0.038	1.967e-32	3.6	NOT
R3hdm1	1.28731e-31	0.132964	0.088	0.052	1.8971e-27	3.6	NOT
Pank2	6.57925e-31	0.116819	0.089	0.053	9.69584e-27	3.6	NOT
Fndc3b	1.65219e-30	0.128596	0.088	0.052	2.43484e-26	3.6	NOT
Naa25	2.12706e-29	0.134587	0.089	0.053	3.13465e-25	3.6	NOT
Nup43	1.50149e-41	0.116152	0.071	0.035	2.21275e-37	3.6	NOT
Tmem165	3.27794e-39	0.12474	0.071	0.035	4.8307e-35	3.6	NOT
Pyroxd1	2.02435e-23	0.149203	0.118	0.082	2.98328e-19	3.6	NOT
Hyal2	2.59361e-23	0.149219	0.121	0.085	3.8222e-19	3.6	NOT
Lima1	5.98656e-20	0.148925	0.148	0.112	8.82239e-16	3.6	NOT
Ubxn4	3.31489e-59	0.438859	0.489	0.453	4.88516e-55	3.6	NOT
Snrpb	9.90261e-43	0.35023	0.439	0.403	1.45935e-38	3.6	NOT
Slc22a18	7.28299e-42	0.36365	0.427	0.391	1.07329e-37	3.6	NOT
Echdc3	1.54681e-31	0.316063	0.357	0.321	2.27953e-27	3.6	NOT
Ahsa1	5.15677e-23	0.283141	0.297	0.261	7.59953e-19	3.6	NOT
Clptm1l	4.09067e-21	0.253047	0.297	0.261	6.02842e-17	3.6	NOT
Wbp4	2.91502e-19	0.183932	0.173	0.137	4.29586e-15	3.6	NOT
Urad	1.70362e-18	0.201541	0.207	0.171	2.51063e-14	3.6	NOT
Agxt	0	0.832868	0.836	0.8	0	3.6	NOT
Akr1a1	0	0.757039	0.867	0.832	0	3.5	NOT
Cers2	2.04168e-159	0.479511	0.667	0.632	3.00883e-155	3.5	NOT
Aip	4.803e-21	0.165283	0.137	0.102	7.07818e-17	3.5	NOT
Kif2a	5.32493e-58	0.115921	0.053	0.018	7.84735e-54	3.5	NOT
Slc22a26	1.10489e-57	0.0722492	0.053	0.018	1.62827e-53	3.5	NOT
Gas7	2.35333e-56	0.100628	0.055	0.02	3.4681e-52	3.5	NOT
Cdkn2d	2.5023e-55	0.120463	0.054	0.019	3.68763e-51	3.5	NOT
Ints10	1.43021e-54	0.094418	0.055	0.02	2.1077e-50	3.5	NOT
Ckap5	9.14598e-51	0.125222	0.057	0.022	1.34784e-46	3.5	NOT
Ago2	4.32413e-50	0.107647	0.057	0.022	6.37247e-46	3.5	NOT
Rrp9	1.13812e-49	0.108012	0.058	0.023	1.67724e-45	3.5	NOT
Creb3l2	1.10626e-47	0.102212	0.061	0.026	1.63029e-43	3.5	NOT
Gpsm2	2.45837e-45	0.11153	0.063	0.028	3.62291e-41	3.5	NOT
Gca	1.74281e-42	0.108119	0.065	0.03	2.56837e-38	3.5	NOT
Pfkl	2.69977e-32	0.132596	0.082	0.047	3.97866e-28	3.5	NOT
B4galt1	1.05807e-28	0.116806	0.085	0.05	1.55928e-24	3.5	NOT
Mboat7	2.2462e-25	0.138064	0.101	0.066	3.31023e-21	3.5	NOT
Tmbim1	4.16738e-22	0.155352	0.126	0.091	6.14147e-18	3.5	NOT
Nasp	6.7463e-22	0.16085	0.127	0.092	9.94203e-18	3.5	NOT
Gna11	8.16379e-21	0.152695	0.133	0.098	1.2031e-16	3.5	NOT
Mapk9	2.27878e-20	0.147028	0.131	0.096	3.35824e-16	3.5	NOT
Acot12	7.48279e-20	0.238506	0.255	0.22	1.10274e-15	3.5	NOT
Nsun2	3.02429e-19	0.22647	0.241	0.206	4.45689e-15	3.5	NOT
Mob4	2.58808e-18	0.217962	0.244	0.209	3.81405e-14	3.5	NOT
Metap1	8.49873e-18	0.197265	0.211	0.176	1.25246e-13	3.5	NOT
Pigk	1.55623e-17	0.185532	0.188	0.153	2.29342e-13	3.5	NOT
Cenpe	1.816e-152	0.123601	0.036	0.001	2.67625e-148	3.5	NOT
Fzr1	4.92909e-48	0.103694	0.059	0.024	7.26401e-44	3.5	NOT
Prmt7	2.93047e-35	0.110562	0.073	0.038	4.31863e-31	3.5	NOT
Top1mt	6.76155e-35	0.117942	0.075	0.04	9.96449e-31	3.5	NOT
Sf3a2	1.21554e-33	0.114295	0.077	0.042	1.79134e-29	3.5	NOT
Ldlrap1	1.34055e-33	0.120613	0.077	0.042	1.97557e-29	3.5	NOT
Wasf2	6.59639e-29	0.128562	0.09	0.055	9.7211e-25	3.5	NOT
Lrrc41	6.82058e-25	0.122352	0.102	0.067	1.00515e-20	3.5	NOT
Fam114a1	5.37406e-24	0.132094	0.104	0.069	7.91975e-20	3.5	NOT
Ap3b1	2.26967e-22	0.149402	0.118	0.083	3.34481e-18	3.5	NOT
Ipmk	7.35277e-20	0.191804	0.15	0.115	1.08358e-15	3.5	NOT
Oma1	1.35835e-19	0.175524	0.141	0.106	2.00181e-15	3.5	NOT
Acp5	2.25795e-60	0.410967	0.496	0.461	3.32754e-56	3.5	NOT
Thoc7	6.89426e-57	0.408744	0.482	0.447	1.01601e-52	3.5	NOT
Btd	1.15615e-18	0.209454	0.237	0.202	1.70381e-14	3.5	NOT
Sidt2	3.54363e-17	0.160057	0.174	0.139	5.22225e-13	3.5	NOT
Ube2d3	1.01195e-192	0.5064	0.694	0.659	1.49131e-188	3.5	NOT
Trap1	1.76447e-24	0.275893	0.334	0.3	2.6003e-20	3.4	NOT
Gzf1	2.8491e-19	0.16216	0.138	0.104	4.19872e-15	3.4	NOT
Mesd	4.73744e-18	0.137587	0.138	0.104	6.98156e-14	3.4	NOT
Ap2a2	8.52166e-18	0.160817	0.14	0.106	1.25584e-13	3.4	NOT
Adap2	2.31392e-34	0.110271	0.07	0.036	3.41002e-30	3.4	NOT
Deaf1.1	4.09043e-149	0.102151	0.035	0.001	6.02807e-145	3.4	NOT
Kif3a	3.63185e-76	0.097551	0.045	0.011	5.35225e-72	3.4	NOT
Pold3	2.64204e-53	0.0969174	0.055	0.021	3.89358e-49	3.4	NOT
Qrsl1	6.61582e-48	0.101737	0.056	0.022	9.74974e-44	3.4	NOT
St7	8.87475e-44	0.0999296	0.06	0.026	1.30787e-39	3.4	NOT
Clec4f	3.81119e-39	0.119357	0.065	0.031	5.61655e-35	3.4	NOT
Ears2	2.35773e-38	0.106815	0.068	0.034	3.47459e-34	3.4	NOT
Pold2	1.37974e-31	0.136234	0.081	0.047	2.03332e-27	3.4	NOT
Scyl1	2.64758e-31	0.121556	0.077	0.043	3.90173e-27	3.4	NOT
Mphosph6	4.8213e-31	0.111452	0.077	0.043	7.10515e-27	3.4	NOT
Wdr75	2.78524e-30	0.119708	0.08	0.046	4.10461e-26	3.4	NOT
Polr2d	6.98887e-30	0.110375	0.081	0.047	1.02995e-25	3.4	NOT
Rfc3	9.89432e-30	0.136198	0.084	0.05	1.45813e-25	3.4	NOT
Mpi	9.99692e-29	0.122701	0.084	0.05	1.47325e-24	3.4	NOT
Spns1	1.06342e-28	0.11777	0.084	0.05	1.56716e-24	3.4	NOT
Ap1b1	2.91037e-25	0.117883	0.094	0.06	4.28902e-21	3.4	NOT
Mto1	7.18178e-25	0.12154	0.098	0.064	1.05838e-20	3.4	NOT
Stxbp2	2.08307e-24	0.12741	0.1	0.066	3.06982e-20	3.4	NOT
Ltv1	1.08207e-23	0.137919	0.1	0.066	1.59464e-19	3.4	NOT
Tmem199	7.33459e-23	0.140529	0.112	0.078	1.0809e-18	3.4	NOT
Eif2b2	3.53297e-21	0.137841	0.116	0.082	5.20654e-17	3.4	NOT
Efhd2	5.45325e-20	0.123856	0.121	0.087	8.03646e-16	3.4	NOT
Mapkapk2	5.87307e-20	0.163393	0.135	0.101	8.65514e-16	3.4	NOT
Lancl1	4.01054e-18	0.159553	0.16	0.126	5.91033e-14	3.4	NOT
Dnajc8	4.12771e-18	0.220371	0.247	0.213	6.083e-14	3.4	NOT
Rpf2	4.92238e-18	0.177477	0.177	0.143	7.2541e-14	3.4	NOT
Uqcc1	5.01589e-18	0.165066	0.154	0.12	7.39192e-14	3.4	NOT
Chordc1	2.90598e-17	0.217442	0.209	0.175	4.28254e-13	3.4	NOT
Glyctk	3.13797e-16	0.188721	0.248	0.214	4.62443e-12	3.4	NOT
Rbp7	9.33059e-134	0.0763085	0.036	0.002	1.37505e-129	3.4	NOT
Lxn	7.19869e-131	0.115922	0.036	0.002	1.06087e-126	3.4	NOT
Ier5	5.03102e-79	0.0849889	0.044	0.01	7.41422e-75	3.4	NOT
Pi4ka	2.92039e-34	0.12245	0.071	0.037	4.30378e-30	3.4	NOT
Miip	3.98743e-34	0.122553	0.072	0.038	5.87628e-30	3.4	NOT
Zc3hc1	5.02381e-34	0.11802	0.072	0.038	7.40359e-30	3.4	NOT
Thap4	1.47996e-33	0.111244	0.074	0.04	2.18102e-29	3.4	NOT
Noc2l	1.90669e-32	0.110502	0.073	0.039	2.80989e-28	3.4	NOT
Wars	9.72185e-29	0.130598	0.087	0.053	1.43271e-24	3.4	NOT
Bzw2	1.40858e-28	0.119245	0.086	0.052	2.07583e-24	3.4	NOT
Ddx27	2.87002e-26	0.123165	0.089	0.055	4.22954e-22	3.4	NOT
Hspa4l	1.33691e-23	0.150425	0.104	0.07	1.9702e-19	3.4	NOT
Il11ra1	2.45932e-19	0.162264	0.142	0.108	3.6243e-15	3.4	NOT
Chdh	1.46137e-15	0.147489	0.174	0.14	2.15363e-11	3.4	NOT
Mrps28	9.24899e-102	0.433317	0.596	0.562	1.36302e-97	3.4	NOT
Ly6e	0	1.07887	0.925	0.892	0	3.3	NOT
Ptms	0	0.88464	0.846	0.813	0	3.3	NOT
Itih2	0	0.78603	0.867	0.834	0	3.3	NOT
Smc6	5.19832e-19	0.162029	0.137	0.104	7.66076e-15	3.3	NOT
Tbc1d7	2.2623e-18	0.15646	0.135	0.102	3.33396e-14	3.3	NOT
Cog6	8.23312e-26	0.113702	0.085	0.052	1.21331e-21	3.3	NOT
Ttk	2.30982e-144	0.0840631	0.034	0.001	3.40398e-140	3.3	NOT
Fignl1	2.85253e-137	0.0918934	0.034	0.001	4.20377e-133	3.3	NOT
Mogat2	1.83853e-130	0.0991387	0.034	0.001	2.70944e-126	3.3	NOT
Id4	4.16285e-90	0.0848892	0.04	0.007	6.1348e-86	3.3	NOT
Lmnb1	1.00217e-86	0.110294	0.04	0.007	1.4769e-82	3.3	NOT
Sccpdh	1.74145e-84	0.0947032	0.04	0.007	2.56637e-80	3.3	NOT
Atp6v0d2	5.59803e-59	0.0912477	0.049	0.016	8.24981e-55	3.3	NOT
H2-Ab1	9.0193e-57	0.125716	0.049	0.016	1.32917e-52	3.3	NOT
Sap30	1.02057e-47	0.102343	0.053	0.02	1.50402e-43	3.3	NOT
Serinc2	1.04469e-44	0.102851	0.057	0.024	1.53956e-40	3.3	NOT
Garem1	4.54339e-42	0.10717	0.058	0.025	6.69559e-38	3.3	NOT
Ctss	5.62666e-42	0.108669	0.06	0.027	8.29201e-38	3.3	NOT
Cep83	3.68964e-38	0.117079	0.063	0.03	5.43743e-34	3.3	NOT
Sdad1	6.03148e-37	0.10553	0.064	0.031	8.8886e-33	3.3	NOT
Akt1	7.15796e-31	0.124992	0.076	0.043	1.05487e-26	3.3	NOT
Bysl	7.7818e-31	0.10613	0.076	0.043	1.1468e-26	3.3	NOT
Cdk9	3.70351e-30	0.126395	0.08	0.047	5.45787e-26	3.3	NOT
Glg1	2.9882e-29	0.108165	0.078	0.045	4.40371e-25	3.3	NOT
Enpp1	9.17525e-28	0.0935506	0.079	0.046	1.35216e-23	3.3	NOT
Terf1	5.59345e-27	0.12599	0.082	0.049	8.24306e-23	3.3	NOT
Serpinb1a	7.14938e-26	0.162488	0.093	0.06	1.0536e-21	3.3	NOT
Tcirg1	4.39283e-24	0.13027	0.093	0.06	6.47372e-20	3.3	NOT
Usp39	4.42896e-24	0.113891	0.094	0.061	6.52695e-20	3.3	NOT
Acd	1.87638e-23	0.118729	0.094	0.061	2.76522e-19	3.3	NOT
[truncated: 5,283 more rows]

## Sheet: Table S2
PC1- and PC2- related genes in Fig. 2B			KEGG pathways enriched in PC1-related genes (p.adjust < 0.05): Fig. 2D-E							Average module score of hepatocyte characterization gene sets for each group: Fig. 2G					GO terms enriched in ARS (p.adjust < 0.01): Fig. 2K						KEGG pathways enriched in ARS (p.adjust < 0.01): Fig. 2K						NES of 82 KEGG metabolic pathways for each regeneration samples, calculated against R0_0W: Fig. 2L-M					Average GSVA score of KEGG_metabolic pathways for each group: Fig. S4J					Differential metabolic fluxes in Tr vs. MH: Fig. S4K									Differential metabolic fluxes in Tr vs. DDC: Fig. S4K
PC_1	PC_2		*Note: Pathways highlighted in blue are exclusively enriched in PC1-related genes (i.e., not enriched in PC2-related genes).*							*Note: p.adjust were calculated for each group against the MH group.*					*Note: Terms highlighted in blue correspond to those displayed in Fig. 2K.*						*Note: Pathways highlighted in blue correspond to those displayed in Fig. 2K.*						Gene set	Sample	NES	p.adjust		*Note1: p.adjust were calculated for each group against the Tr group.*					*Note: Modules highlighted in blue correspond to those displayed in Fig. S4K.*									*Note: Modules highlighted in blue correspond to those displayed in Fig. S4K.*
Ly6d	Wfdc21		ID	Description	pvalue	p.adjust	-log10(p.adjust)	Annotion		Gene set	Group	Score	p.adjust		ID	Description	pvalue	p.adjust	-log10(p.adjust)		ID	Description	pvalue	p.adjust	-log10(p.adjust)		Alanine, aspartate and glutamate metabolism	PHx_8h	1.74042	0.0389178		*Note2: Pathways highlighted in blue correspond to those displayed in Fig. S4J.*					Super_Module_Class	Module_name	p_val	avg_log2FC	pct.1	pct.2	p_val_adj	Cohen's D		Super_Module_Class	Module_name	p_val	avg_log2FC
Gsta1	Orm1		mmu04110	Cell cycle	2.08357e-06	3.90669e-05	4.40819	Cellular Processes		Hepatocyte maturation	IH	-0.159877	0		GO:0035634	BP_response to stilbenoid	1.17423e-13	1.94805e-10	9.7104		mmu00480	Glutathione metabolism	1.304e-10	2.06032e-08	7.68606		Alanine, aspartate and glutamate metabolism	PHx_D1	-1.37774	0.190114		Pathway	Group	GSVA score	p.adjust		Pentose phosphate	G3P → PRPP	0	1.48194	0.811	0.329	0	1.47459		Pentose phosphate	G3P → PRPP	0	1.86739
Lcn2	Nat8f1		mmu04210	Apoptosis	0.000248268	0.00338547	2.47038	Cellular Processes		Hepatocyte maturation	MH	0.134203	/		GO:0006805	BP_xenobiotic metabolic process	1.44802e-12	1.20113e-09	8.92041		mmu00980	Metabolism of xenobiotics by cytochrome P450	5.44852e-09	4.30433e-07	6.36609		Alanine, aspartate and glutamate metabolism	PHx_D2	-1.65562	0.114567		Alanine, aspartate and glutamate metabolism	IH	-0.146652	0		Hyaluronic acid synthesis	Glucose-1-phosphate → UDP-glucuronic acid	0	1.06974	0.597	0.045	0	1.39701		Serine Metabolism	Serine → Cysteine	0	1.59214
Gstm3	Mgst1		mmu04115	p53 signaling pathway	0.001121	0.0105093	1.97842	Cellular Processes		Hepatocyte maturation	DDC	0.0822165	0		GO:0006631	BP_fatty acid metabolic process	1.69331e-11	9.36399e-09	8.02854		mmu00982	Drug metabolism - cytochrome P450	2.05413e-06	4.63646e-05	4.33381		Alanine, aspartate and glutamate metabolism	CCl4_D2	-2.11928	0.0078473		Alanine, aspartate and glutamate metabolism	MH	-0.20574	0		Serine Metabolism	Glycine → Glutathione	0	0.437313	0.275	0.003	0	1.24491		Serine Metabolism	Glycine → Glycine-OUT	0	2.46517
Gsta2	Car3		mmu04216	Ferroptosis	0.00273703	0.0221933	1.65378	Cellular Processes		Hepatocyte maturation	Tr	-0.00960759	0		GO:0071466	BP_cellular response to xenobiotic stimulus	6.02375e-11	2.49835e-08	7.60235		mmu00983	Drug metabolism - other enzymes	1.10512e-05	0.00019401	3.71218		Alanine, aspartate and glutamate metabolism	CCl4_D4	-2.2756	0.00198785		Alanine, aspartate and glutamate metabolism	DDC	-0.0788254	6.55371e-217		Glycolysis + TCA cycle	Malate → Oxaloacetate	0	1.26549	0.674	0.269	0	1.20541		Serine Metabolism	Glycine → Creatine	0	1.87748
Apoa4	Mup3		mmu04218	Cellular senescence	0.00450729	0.032195	1.49221	Cellular Processes		Cell cycle	IH	-0.0134798	3.28036e-239		GO:0006690	BP_icosanoid metabolic process	2.10133e-10	6.97222e-08	7.15663		mmu03320	PPAR signaling pathway	0.000104959	0.00150759	2.82172		Alanine, aspartate and glutamate metabolism	CCl4_D7	-1.8588	0.0331489		Alanine, aspartate and glutamate metabolism	Tr	0.0503918	/		Serine Metabolism	Serine → Cysteine	0	1.11844	0.739	0.334	0	1.07892		Leucine + Valine + Isoleucine	Isoleucine → Succinyl-CoA	2.57459e-254	1.83986
Krt18	Hamp		mmu04350	TGF-beta signaling pathway	0.0049186	0.0343158	1.46451	Environmental Information Processing		Cell cycle	MH	-0.0297998	/		GO:0006749	BP_glutathione metabolic process	7.45659e-10	1.54631e-07	6.8107		mmu00590	Arachidonic acid metabolism	0.000104959	0.00150759	2.82172		Alanine, aspartate and glutamate metabolism	APAP_6h	2.55471	0.000309251		Arginine biosynthesis	IH	-0.0787272	0		Pyrimidine synthesis	Orotidylic acid → UMP	0	0.103555	0.328	0.045	0	1.07816		Serine Metabolism	Threonine → Propanoyl-CoA	0	1.14828
Ugdh	Nat8f2		mmu00071	Fatty acid degradation	6.63007e-05	0.000947153	3.02358	Metabolism		Cell cycle	DDC	-0.0253967	2.86404e-10		GO:0016053	BP_organic acid biosynthetic process	6.98043e-10	1.54631e-07	6.8107		mmu00830	Retinol metabolism	0.000199858	0.00242905	2.61456		Alanine, aspartate and glutamate metabolism	APAP_24h	2.72634	3.10978e-05		Arginine biosynthesis	MH	-0.204518	0		Urea Cycle	Argininosuccinate → Arginine + Fumarate	0	1.14695	0.503	0.086	0	1.06904		Glycogen synthesis	Glucose-1-phosphate → Glycogen	2.06997e-252	0.910371
Krt8	Gstp1		mmu01240	Biosynthesis of cofactors	0.000260378	0.00339623	2.469	Metabolism		Cell cycle	Tr	0.00465913	0		GO:0046394	BP_carboxylic acid biosynthetic process	6.30744e-10	1.54631e-07	6.8107		mmu04145	Phagosome	0.000401473	0.00453091	2.34381		Alanine, aspartate and glutamate metabolism	APAP_48h	2.52605	0.0001985		Arginine biosynthesis	DDC	-0.0643406	0		Pyrimidine synthesis	PRPP → UMP	0	0.108117	0.328	0.045	0	1.06828		Transporters	Arginine → Arginine	4.2992e-49	3.47315
Mdh2	Mup12		mmu00380	Tryptophan metabolism	0.000392466	0.0046565	2.33194	Metabolism		Reprogramming-related genes	IH	-0.00150939	0.998798		GO:0009410	BP_response to xenobiotic stimulus	1.42379e-09	2.62452e-07	6.58095		mmu00040	Pentose and glucuronate interconversions	0.000899276	0.00947238	2.02354		Alanine, aspartate and glutamate metabolism	Tr_1W	3.0497	4.73129e-06		Arginine biosynthesis	Tr	0.209466	/		Glycolysis + TCA cycle	G6P → G3P	0	1.11021	0.68	0.331	0	0.997672		Transporters	Lactate → Lactate → out	4.07549e-149	1.87395
Gstm2	Cyp2d9		mmu00053	Ascorbate and aldarate metabolism	0.000600437	0.00643326	2.19157	Metabolism		Reprogramming-related genes	MH	-0.0323148	/		GO:0001676	BP_long-chain fatty acid metabolic process	2.0254e-09	3.36014e-07	6.47364								Alanine, aspartate and glutamate metabolism	Tr_3W	3.28952	6.27433e-07		Citrate cycle (TCA cycle)	IH	-0.39579	0		Serine Metabolism	Threonine → Propanoyl-CoA	0	1.17819	0.414	0.047	0	0.903634		Urea Cycle	Proline → Glyoxylate + pyruvate	1.18332e-82	3.2246
Clu	Ces2a		mmu00770	Pantothenate and CoA biosynthesis	0.000638127	0.00660131	2.18037	Metabolism		Reprogramming-related genes	DDC	0.108823	0		GO:0033559	BP_unsaturated fatty acid metabolic process	3.66227e-09	5.52337e-07	6.2578								Alanine, aspartate and glutamate metabolism	LPLC	1.21255	0.32944		Citrate cycle (TCA cycle)	MH	-0.278569	0		Beta-Alanine Metabolism	Histidine → B-Alanine	0	0.145276	0.167	0.005	0	0.901312		Purine synthesis	PRPP+Glutamine → IMP	4.51362e-06	2.73273
Cmss1	Ces1d		mmu01040	Biosynthesis of unsaturated fatty acids	0.00100444	0.00972035	2.01232	Metabolism		Reprogramming-related genes	Tr	0.0303133	1.90439e-98		GO:0019373	BP_epoxygenase P450 pathway	1.31159e-07	1.81327e-05	4.74154								alpha-Linolenic acid metabolism	PHx_8h	1.7393	0.0321004		Citrate cycle (TCA cycle)	DDC	-0.118024	0		Steroid hormone synthesis	Cholesterol → Steroid → hormone	0	1.02852	0.673	0.268	0	0.899431		Transporters	Fatty Acid-IN → Fatty Acid	3.54338e-149	1.84978
Mgst3	Ces3a		mmu00030	Pentose phosphate pathway	0.00100444	0.00972035	2.01232	Metabolism		Hepatocyte signature	IH	0.517955	0		GO:1990748	BP_cellular detoxification	3.03006e-07	3.86682e-05	4.41265								alpha-Linolenic acid metabolism	PHx_D1	1.53303	0.104344		Citrate cycle (TCA cycle)	Tr	0.132853	/		Pyrimidine synthesis	dCMP → Deoxycytidine	0	0.0244871	0.004	0	0	0.855804		Glycolysis + TCA cycle	G6P → G3P	9.42359e-150	0.511011
Gstm1	C8g		mmu00010	Glycolysis / Gluconeogenesis	0.00216407	0.0185491	1.73168	Metabolism		Hepatocyte signature	MH	0.672776	/		GO:0120254	BP_olefinic compound metabolic process	3.47494e-07	4.11781e-05	4.38533								alpha-Linolenic acid metabolism	PHx_D2	1.5478	0.141436		Cysteine and methionine metabolism	IH	-0.176543	0		Glutamate Metabolism	Glutamate → Glutamine	0	0.978862	0.487	0.194	0	0.853488		Purine synthesis	5-Phosphoribosylamine → AICAR	2.76375e-13	4.03183
Apcs	Nudt7		mmu00920	Sulfur metabolism	0.0056067	0.0365842	1.43671	Metabolism		Hepatocyte signature	DDC	0.638965	3.2153e-09		GO:0097237	BP_cellular response to toxic substance	5.68374e-07	6.28622e-05	4.20161								alpha-Linolenic acid metabolism	CCl4_D2	-1.11771	0.402778		Cysteine and methionine metabolism	MH	-0.215934	0		Aspartate Metabolism	Aspartate → Fumarate	0	0.473779	0.294	0.035	0	0.835078		Serine Metabolism	Serine → 2-Aminoacrylate	0	0.886207
Wdr89	Serpina3k		mmu00130	Ubiquinone and other terpenoid-quinone biosynthesis	0.0056067	0.0365842	1.43671	Metabolism		Hepatocyte signature	Tr	0.551557	0		GO:0042537	BP_benzene-containing compound metabolic process	1.04477e-06	0.00010833	3.96525								alpha-Linolenic acid metabolism	CCl4_D4	-1.07976	0.431606		Cysteine and methionine metabolism	DDC	-0.0936828	0		Purine synthesis	IMP → AMP	0	0.1479	0.165	0	0	0.816329		Serine Metabolism	Serine → Pyruvate	0	0.884632
Aldh1b1	Mup20		mmu00430	Taurine and hypotaurine metabolism	0.0064267	0.0410215	1.38699	Metabolism		Biliary signature	IH	-0.0133232	0		GO:0098754	BP_detoxification	1.32446e-06	0.000129252	3.88856								alpha-Linolenic acid metabolism	CCl4_D7	-1.03529	0.503762		Cysteine and methionine metabolism	Tr	0.0964927	/		Glycolysis + TCA cycle	Pyruvate → Lactate	0	0.633995	0.208	0.007	0	0.756262		Transporters	Lysine-IN → Lysine	1.46688e-107	8.94305
Nnmt	Mup21		mmu00051	Fructose and mannose metabolism	0.00771309	0.0462785	1.33462	Metabolism		Biliary signature	MH	-0.0130027	/		GO:0042178	BP_xenobiotic catabolic process	1.78556e-06	0.000155907	3.80713								alpha-Linolenic acid metabolism	APAP_6h	1.32098	0.242403		Folate biosynthesis	IH	-0.352956	0		Urea Cycle	Citruline + Aspartate → Argininosuccinate	0	0.362704	0.267	0.059	0	0.756007		Glycolysis + TCA cycle	Malate → Oxaloacetate	7.54698e-188	0.534603
Ly6e	Ces1c		mmu00040	Pentose and glucuronate interconversions	0.00771309	0.0462785	1.33462	Metabolism		Biliary signature	DDC	0.0662073	0		GO:0009636	BP_response to toxic substance	1.73397e-06	0.000155907	3.80713								alpha-Linolenic acid metabolism	APAP_24h	1.74461	0.0389738		Folate biosynthesis	MH	-0.262328	0		Spermine Metabolism	Putresine → Spermine	0	0.0367753	0.156	0.026	0	0.751361		Sialic acid synthesis	Protein serine → (Gal)2 (GlcA)1 (Xyl)1 (Ser)1	1.92134e-296	1.5041
Sqstm1	Mup11		mmu03010	Ribosome	6.39734e-10	1.9192e-08	7.71688	Genetic Information Processing		Biliary signature	Tr	-0.00283891	0		GO:0019369	BP_arachidonic acid metabolic process	2.25501e-06	0.000187053	3.72804								alpha-Linolenic acid metabolism	APAP_48h	2.03106	0.0044886		Folate biosynthesis	DDC	-0.221583	0		Serine Metabolism	Serine → 2-Aminoacrylate	0	0.972481	0.477	0.05	0	0.71508		Transporters	Ornithine-IN → Ornithine	8.30683e-07	2.13097
Cyp2a4	Hist1h2bc		mmu00480	Glutathione metabolism	7.48095e-19	1.12214e-16	15.95	Metabolism							GO:0072593	BP_reactive oxygen species metabolic process	4.60666e-06	0.000363927	3.43899								alpha-Linolenic acid metabolism	Tr_1W	1.04576	0.421784		Folate biosynthesis	Tr	0.00785596	/		Pyrimidine synthesis	dUMP → Deoxyuridine	0	0.0135257	0.014	0	0	0.713969		Hyaluronic acid synthesis	Glucose-6-phosphate → UDP-N-acetylglucosamine	8.24665e-10	2.63141
Cyp2a5	Mup14		mmu00980	Metabolism of xenobiotics by cytochrome P450	2.29645e-18	2.29645e-16	15.6389	Metabolism							GO:0097421	BP_liver regeneration	5.07846e-06	0.000366311	3.43615								alpha-Linolenic acid metabolism	Tr_3W	0.644384	0.904514		Fructose and mannose metabolism	IH	-0.00161694	2.13141e-238		Serine Metabolism	Serine → Pyruvate	0	0.968904	0.516	0.073	0	0.712419		Pyrimidine synthesis	dCDP → Deoxycytidine	1.26086e-22	1.67325
Sprr1a	Polr2l		mmu00983	Drug metabolism - other enzymes	9.25344e-14	6.94008e-12	11.1586	Metabolism							GO:0006068	BP_ethanol catabolic process	5.07846e-06	0.000366311	3.43615								alpha-Linolenic acid metabolism	LPLC	-1.14859	0.353238		Fructose and mannose metabolism	MH	-0.129006	0		Transporters	Serine-IN → Serine	0	0.670583	0.445	0.209	0	0.706202		Transporters	2OG-IN → 2OG	7.92151e-49	1.47524
Sds	Elovl3		mmu00830	Retinol metabolism	3.22118e-11	1.61059e-09	8.79302	Metabolism							GO:0050427	BP_3'-phosphoadenosine 5'-phosphosulfate metabolic process	6.45111e-06	0.000411631	3.38549								Amino sugar and nucleotide sugar metabolism	PHx_8h	-1.78608	0.0265735		Fructose and mannose metabolism	DDC	-0.13603	0		Serine Metabolism	Glycine → Glycine-OUT	0	0.807366	0.968	0.604	0	0.686072		Glycolysis + TCA cycle	Pyruvate → Acetyl-Coa	3.56581e-06	1.94786
Tnfrsf12a	Leap2		mmu00140	Steroid hormone biosynthesis	1.37894e-10	5.90972e-09	8.22843	Metabolism							GO:0034310	BP_primary alcohol catabolic process	6.45111e-06	0.000411631	3.38549								Amino sugar and nucleotide sugar metabolism	PHx_D1	-1.40411	0.16129		Fructose and mannose metabolism	Tr	0.094361	/		Urea Cycle	Arginine → Ornithine	0	0.637289	0.274	0.08	0	0.673377		Transporters	Oxaloacetate-IN → Oxaloacetate	0.00345755	0.903176
Lrg1	Cyp2f2		mmu00982	Drug metabolism - cytochrome P450	2.59449e-10	8.6483e-09	8.06307	Metabolism							GO:0034035	BP_purine ribonucleoside bisphosphate metabolic process	6.45111e-06	0.000411631	3.38549								Amino sugar and nucleotide sugar metabolism	PHx_D2	-1.23584	0.288504		Glycolysis / Gluconeogenesis	IH	-0.122499	0		Leucine + Valine + Isoleucine	Phenylalanine → Tyrosine	0	0.755662	0.483	0.278	0	0.668916		Beta-Alanine Metabolism	Spermine → B-Alanine	1.59215e-07	1.65367
Tagln2	Ces1f		mmu00590	Arachidonic acid metabolism	1.15503e-09	3.15009e-08	7.50168	Metabolism							GO:0006067	BP_ethanol metabolic process	9.88682e-06	0.00060749	3.21646								Amino sugar and nucleotide sugar metabolism	CCl4_D2	-1.12171	0.401634		Glycolysis / Gluconeogenesis	MH	-0.182238	0		Serine Metabolism	Glutamate + Cysteine → Glutathione	0	0.206298	0.155	0.013	0	0.654716		Sialic acid synthesis	(Gal)2 (GlcA)1 (Xyl)1 (Ser)1 → Chondroitin	3.07527e-250	0.756584
Tm6sf2	Selenok		mmu01200	Carbon metabolism	4.71374e-06	8.31836e-05	4.07996	Metabolism							GO:0006979	BP_response to oxidative stress	1.30697e-05	0.000774382	3.11104								Amino sugar and nucleotide sugar metabolism	CCl4_D4	-1.65635	0.0661899		Glycolysis / Gluconeogenesis	DDC	-0.0887129	0		N-linked glycan synthesis	(GlcNAc)4 (Man)3 (Asn)1 → (GlcNAc)7 (Man)3 (Asn)1	0	0.000151709	0	0	0	0.653707		Serine Metabolism	Cysteine → Pyruvate	1.40123e-39	0.941422
A1bg	Mup16		mmu01230	Biosynthesis of amino acids	1.64097e-05	0.0002591	3.58653	Metabolism							GO:1905952	BP_regulation of lipid localization	1.41801e-05	0.0008112	3.09087								Amino sugar and nucleotide sugar metabolism	CCl4_D7	-1.46007	0.108136		Glycolysis / Gluconeogenesis	Tr	0.0434953	/		Transporters	GABA-IN → GABA	7.4476e-307	0.0362411	0.248	0.08	1.2512e-304	0.649404		Glutamate Metabolism	Glutamate → Glutamine	1.768e-93	0.326545
Acmsd	Mettl26		mmu00260	Glycine, serine and threonine metabolism	0.000403564	0.0046565	2.33194	Metabolism							GO:0043524	BP_negative regulation of neuron apoptotic process	1.5454e-05	0.000854604	3.06823								Amino sugar and nucleotide sugar metabolism	APAP_6h	0.975702	0.572549		Oxidative phosphorylation	IH	-0.0869525	0		Glycolysis + TCA cycle	Citrate → 2OG	0	0.21694	0.143	0.004	0	0.641169		O-linked glycan synthesis	(Gal)1 (GlcNAc)1 (Man)1 (Ser/Thr)1 → (Gal)1 (GlcNAc)1 (Man)1 (Neu5Ac)1 (Ser/Thr)1	5.27713e-198	0.370954
Cyp2c70	Serpina1e		mmu00591	Linoleic acid metabolism	0.00057994	0.00643326	2.19157	Metabolism							GO:0015908	BP_fatty acid transport	1.75184e-05	0.000937517	3.02802								Amino sugar and nucleotide sugar metabolism	APAP_24h	1.627	0.0811966		Oxidative phosphorylation	MH	-0.0134832	1.66499e-208		Aspartate Metabolism	Aspartate → Oxaloacetate	0	0.303298	0.166	0.011	0	0.625819		Transporters	glutamate-IN → glutamate	0	0.35322
Ccnd1	Hsd11b1		mmu00270	Cysteine and methionine metabolism	0.00281115	0.0221933	1.65378	Metabolism							GO:0072330	BP_monocarboxylic acid biosynthetic process	2.45351e-05	0.00127199	2.89552								Amino sugar and nucleotide sugar metabolism	APAP_48h	1.28333	0.239363		Oxidative phosphorylation	DDC	-0.0176557	9.14822e-162		Transporters	B-Alanine-IN → B-Alanine	0	0.00108781	0	0	0	0.622154		Hyaluronic acid synthesis	Glucose-6-phosphate → Glucose-1-phosphate	0	0.264167
Sult1e1	Hectd2os		mmu00120	Primary bile acid biosynthesis	0.00300007	0.0230775	1.63681	Metabolism							GO:1905954	BP_positive regulation of lipid localization	2.98143e-05	0.00149884	2.82424								Amino sugar and nucleotide sugar metabolism	Tr_1W	1.79805	0.0345145		Oxidative phosphorylation	Tr	0.127047	/		Glycogen synthesis	Glucose-1-phosphate → Glycogen	2.71166e-203	0.770322	0.969	0.673	4.55559e-201	0.605804		Urea Cycle	Argininosuccinate → Arginine + Fumarate	1.03151e-20	0.273629
Trim30a	Mup7														GO:0097006	BP_regulation of plasma lipoprotein particle levels	3.31177e-05	0.00161595	2.79157								Amino sugar and nucleotide sugar metabolism	Tr_3W	2.81998	4.97462e-05		Pentose phosphate pathway	IH	-0.164035	0		Serine Metabolism	Glycine → Glyoxylate	0	0.424835	0.176	0.013	0	0.591476		Transporters	Succinate-IN → Succinate	5.33045e-40	0.0841446
Ppat.1	Selenbp2		KEGG pathways enriched in PC2-related genes (p.adjust < 0.05): Fig. 2D-E												GO:0006066	BP_alcohol metabolic process	3.8452e-05	0.00182263	2.7393								Amino sugar and nucleotide sugar metabolism	LPLC	2.66302	0.000135415		Pentose phosphate pathway	MH	-0.214237	0		Glycolysis + TCA cycle	Succinate → Fumarate	0	0.308657	0.192	0.049	0	0.586685		Glutamate Metabolism	Histidine → glutamate	1.00212e-127	0.301114
Tuba1c	Cyp3a11		*Note: Pathways highlighted in blue are exclusively enriched in PC2-related genes (i.e., not enriched in PC1-related genes).*												GO:0008202	BP_steroid metabolic process	4.21046e-05	0.00194032	2.71213								Arachidonic acid metabolism	PHx_8h	1.32842	0.191726		Pentose phosphate pathway	DDC	-0.10403	1.36736e-176		N-linked glycan synthesis	(Glc)3 (GlcNAc)2 (Man)9 (PP-Dol)1+Protein asparagine → (Glc)3 (GlcNAc)2 (Man)9 (Asn)1	0	0.151113	0.174	0.029	0	0.568652		Transporters	Malate-IN → Malate	6.13429e-18	0.475355
Amn	Angptl8		ID	Description	pvalue	p.adjust	-log10(p.adjust)	Annotion							GO:0044282	BP_small molecule catabolic process	4.52277e-05	0.00197455	2.70453								Arachidonic acid metabolism	PHx_D1	1.297	0.218354		Pentose phosphate pathway	Tr	0.00951066	/		Aspartate Metabolism	Aspartate → Pyrimidine	0	0.0131303	0.086	0.004	0	0.55723		Leucine + Valine + Isoleucine	Tyrosine → Fumarate	1.44238e-42	0.0927042
Ccnb2	Hacl1-2		mmu00350	Tyrosine metabolism	0.00225937	0.0233758	1.63123	Metabolism							GO:0042759	BP_long-chain fatty acid biosynthetic process	4.50322e-05	0.00197455	2.70453								Arachidonic acid metabolism	PHx_D2	-1.30874	0.248366		Phenylalanine, tyrosine and tryptophan biosynthesis	IH	-0.167016	0		Purine synthesis	XMP → Guanine	0	0.122517	0.191	0.063	0	0.555748		Beta-Alanine Metabolism	Aspartate → B-Alanine	1.06446e-71	0.0287814
Ces2e	Cyp7b1		mmu03010	Ribosome	2.34991e-07	5.7466e-06	5.24059	Genetic Information Processing							GO:0042445	BP_hormone metabolic process	5.07118e-05	0.00210327	2.6771								Arachidonic acid metabolism	CCl4_D2	1.15901	0.377127		Phenylalanine, tyrosine and tryptophan biosynthesis	MH	-0.0842448	0		O-linked glycan synthesis	Dolichyl phosphate D-mannose+Protein serine → (Gal)1 (GlcNAc)1 (Man)1 (Ser/Thr)1	0	0.0257178	0.111	0.014	0	0.550281		Serine Metabolism	Methionine → Methionine-OUT	3.92694e-118	0.064034
Cd36	Ifi27		mmu00980	Metabolism of xenobiotics by cytochrome P450	1.13369e-18	1.52481e-16	15.8168	Metabolism							GO:0120161	BP_regulation of cold-induced thermogenesis	4.95123e-05	0.00210327	2.6771								Arachidonic acid metabolism	CCl4_D4	-1.34744	0.178437		Phenylalanine, tyrosine and tryptophan biosynthesis	DDC	-0.188681	0		Glutamate Metabolism	Glutamate → 2OG	0	0.193928	0.406	0.238	0	0.547268		Transporters	Leucine-IN → Leucine	0.489562	0.0275143
Tubb4b	Nat8f5		mmu00830	Retinol metabolism	8.25631e-17	7.40315e-15	14.1306	Metabolism							GO:0010876	BP_lipid localization	5.54046e-05	0.00218848	2.65986								Arachidonic acid metabolism	CCl4_D7	-1.11497	0.425077		Phenylalanine, tyrosine and tryptophan biosynthesis	Tr	0.317028	/		Serine Metabolism	Glutathione → glutamate	0	0.599296	0.682	0.431	0	0.534027		Pyrimidine synthesis	dUMP → dTMP	5.87079e-23	0.0498002
Srxn1	Nat8		mmu00140	Steroid hormone biosynthesis	5.5619e-16	3.74038e-14	13.4271	Metabolism							GO:0106106	BP_cold-induced thermogenesis	5.44373e-05	0.00218848	2.65986								Arachidonic acid metabolism	APAP_6h	-1.04021	0.470949		Pyruvate metabolism	IH	-0.189247	0		Serine Metabolism	3PD → Serine	0	0.103731	0.227	0.004	0	0.527433		Serine Metabolism	Serine → Glycine	0.913692	-0.00440649
Id1	Ces1e		mmu00983	Drug metabolism - other enzymes	5.25505e-11	2.82722e-09	8.54864	Metabolism							GO:0006633	BP_fatty acid biosynthetic process	6.3478e-05	0.00239341	2.62098								Arachidonic acid metabolism	APAP_24h	0.945255	0.572046		Pyruvate metabolism	MH	-0.194682	0		Transporters	Succinate-IN → Succinate	0	0.601667	0.461	0.042	0	0.526785		Propionyl-CoA Metabolism	Propanoyl-CoA → Succinate	0.333279	0.0543539
Fgl1	Keg1		mmu00480	Glutathione metabolism	9.4466e-11	4.23522e-09	8.37312	Metabolism							GO:0031100	BP_animal organ regeneration	6.29252e-05	0.00239341	2.62098								Arachidonic acid metabolism	APAP_48h	1.75418	0.0343781		Pyruvate metabolism	DDC	-0.0995122	0		Leucine + Valine + Isoleucine	Tyrosine → Fumarate	0	0.589979	0.571	0.347	0	0.508067		Urea Cycle	Arginine → Ornithine	1.17188e-37	0.0474187
Hmox1	Aox3		mmu00982	Drug metabolism - cytochrome P450	8.83148e-10	3.39381e-08	7.46931	Metabolism							GO:0098869	BP_cellular oxidant detoxification	6.97832e-05	0.0024632	2.6085								Arachidonic acid metabolism	Tr_1W	1.84145	0.0259685		Pyruvate metabolism	Tr	0.0416649	/		Transporters	Histidine-IN → Histidine	1.50513e-239	0.258022	0.089	0.003	2.52862e-237	0.504526		Leucine + Valine + Isoleucine	Phenylalanine → Tyrosine	0.19504	-0.034182
Anxa5	Aldh1a1		mmu00590	Arachidonic acid metabolism	1.58592e-08	4.74013e-07	6.32421	Metabolism							GO:0042744	BP_hydrogen peroxide catabolic process	6.97832e-05	0.0024632	2.6085								Arachidonic acid metabolism	Tr_3W	1.78118	0.0440036		alpha-Linolenic acid metabolism	IH	0.261737	1.42615e-188		Glutamate Metabolism	Histidine → glutamate	0	0.550188	0.164	0.043	0	0.494741		Spermine Metabolism	Methionine → Spermine	0	-0.0513016
Etnppl	Nnmt		mmu00591	Linoleic acid metabolism	4.35141e-08	1.17053e-06	5.93162	Metabolism							GO:1902652	BP_secondary alcohol metabolic process	6.94328e-05	0.0024632	2.6085								Arachidonic acid metabolism	LPLC	-2.96852	6.28613e-05		alpha-Linolenic acid metabolism	MH	0.237488	7.22349e-123		N-linked glycan synthesis	(E,E)-Farnesyl-PP → Farnesal	0	0.0233938	0.039	0.005	0	0.494258		Serine Metabolism	3PD → Serine	0	-0.0166504
Ephx1	Hsd3b5		mmu01230	Biosynthesis of amino acids	1.40948e-05	0.00023697	3.62531	Metabolism							GO:0051923	BP_sulfation	7.71123e-05	0.0026108	2.58323								Arginine and proline metabolism	PHx_8h	1.43941	0.142623		alpha-Linolenic acid metabolism	DDC	0.198322	1.85968e-10		Aspartate Metabolism	Aspartate → Aspartate-OUT	0	0.0475171	0.335	0.198	0	0.486955		Serine Metabolism	Glycine → Glyoxylate	5.40192e-27	0.0514525
Crip2	Vkorc1		mmu01200	Carbon metabolism	2.69056e-05	0.000380926	3.41916	Metabolism							GO:0006691	BP_leukotriene metabolic process	7.71123e-05	0.0026108	2.58323								Arginine and proline metabolism	PHx_D1	1.60366	0.0839009		alpha-Linolenic acid metabolism	Tr	0.187122	/		Pyrimidine synthesis	CDP → dCDP	0	0.0883284	0.161	0.001	0	0.484927		N-linked glycan synthesis	(E,E)-Farnesyl-PP → Ubiquinone	1.99952e-101	-0.273505
Sult1a1	Mup9		mmu00120	Primary bile acid biosynthesis	0.000688514	0.00841864	2.07476	Metabolism							GO:0034308	BP_primary alcohol metabolic process	8.32869e-05	0.00276346	2.55855								Arginine and proline metabolism	PHx_D2	1.52161	0.134534		Amino sugar and nucleotide sugar metabolism	IH	-0.316577	0		Urea Cycle	Putrescine → GABA	0	0.326551	0.356	0.205	0	0.479023		Glycolysis + TCA cycle	Glucose → G6P	5.17567e-24	-0.0904197
Mt1	Cyp2c54		mmu00270	Cysteine and methionine metabolism	0.00170461	0.0199365	1.70035	Metabolism							GO:1990845	BP_adaptive thermogenesis	8.74297e-05	0.00284404	2.54606								Arginine and proline metabolism	CCl4_D2	0.749933	0.806526		Amino sugar and nucleotide sugar metabolism	MH	-0.275794	0		Steroid hormone synthesis	Cholesterol → Chenodeoxycholate	9.16598e-214	0.467341	0.447	0.256	1.53989e-211	0.477014		Urea Cycle	Arginine → Putrescine	3.55968e-22	-0.218227
Id3	Cyp2c70		mmu00260	Glycine, serine and threonine metabolism	0.00225937	0.0233758	1.63123	Metabolism							GO:1901215	BP_negative regulation of neuron death	9.00679e-05	0.00287351	2.54159								Arginine and proline metabolism	CCl4_D4	0.864959	0.64684		Amino sugar and nucleotide sugar metabolism	DDC	-0.119582	4.20221e-25		Glycan synthesis	(Gal)2 (GlcA)1 (Xyl)1 (Ser)1 → (Gal)2 (GlcA)2 (GlcNAc)2 (Xyl)1 (Ser)1	0	0.0156323	0.012	0.003	0	0.469684		Transporters	Glutamine-IN → Glutamine	7.14755e-45	-0.0433561
Cyp2b10	Saa1														GO:0034599	BP_cellular response to oxidative stress	9.56276e-05	0.00299332	2.52385								Arginine and proline metabolism	CCl4_D7	1.2242	0.317912		Amino sugar and nucleotide sugar metabolism	Tr	-0.157467	/		Transporters	Citrulline-IN → Citrulline	0	0.0971356	0.382	0.088	0	0.466445		Pyrimidine synthesis	UMP → B-Alanine	4.63748e-43	-0.0492262
Cyp4a10	Cyp2c67														GO:1903034	BP_regulation of response to wounding	0.000111752	0.00343326	2.46429								Arginine and proline metabolism	APAP_6h	1.38353	0.211769		Arachidonic acid metabolism	IH	-0.0882318	0		Transporters	Glucose-IN → Glucose	6.57772e-200	0.0268914	0.037	0.003	1.10506e-197	0.464564		Aspartate Metabolism	Aspartate → Aspartate-OUT	5.52531e-15	-0.0745067
Ethe1	Gstm1														GO:0042168	BP_heme metabolic process	0.000121322	0.0036595	2.43658								Arginine and proline metabolism	APAP_24h	1.62767	0.077735		Arachidonic acid metabolism	MH	-0.0204154	0.0370162		Purine synthesis	GMP → Guanine	0	0.0318492	0.072	0.009	0	0.451334		Glycolysis + TCA cycle	Succinate → Fumarate	2.06189e-17	-0.0858956
Cbr3	Hspa5														GO:0055088	BP_lipid homeostasis	0.000127336	0.00377234	2.42339								Arginine and proline metabolism	APAP_48h	1.88547	0.0135195		Arachidonic acid metabolism	DDC	0.00433287	5.36232e-49		Purine synthesis	AMP → Adenine	0	0.24179	0.164	0.068	0	0.438047		Transporters	Pyrimidine-IN → Pyrimidine	0.00693801	-0.113141
Id2	Gadd45g														GO:0070542	BP_response to fatty acid	0.000131774	0.00383532	2.4162								Arginine and proline metabolism	Tr_1W	1.50896	0.0988636		Arachidonic acid metabolism	Tr	-0.0212725	/		Spermine Metabolism	Methionine → Spermine	1.26471e-175	0.592961	0.212	0.082	2.12472e-173	0.435167		Glycosaminoglycan synthesis	UDP-N-acetylglucosamine → CMP-N-acetylneuraminate	7.11795e-114	-0.569113
Hsd17b13	Serpina12														GO:0043523	BP_regulation of neuron apoptotic process	0.000134993	0.00386126	2.41327								Arginine and proline metabolism	Tr_3W	1.92539	0.0140577		Arginine and proline metabolism	IH	-0.160215	0		Leucine + Valine + Isoleucine	Tyrosine → Tyrosine-OUT	0	0.0710909	0.288	0.176	0	0.426074		Transporters	Tyrosine-IN → Tyrosine	0	-0.337827
Tpm1	G0s2														GO:0015718	BP_monocarboxylic acid transport	0.000140961	0.00396364	2.40191								Arginine and proline metabolism	LPLC	1.33565	0.268583		Arginine and proline metabolism	MH	-0.153976	0		Purine synthesis	IMP → Hypoxanthine	0	0.00913947	0.007	0.001	0	0.403658		Pyrimidine synthesis	PRPP → UMP	0.474323	-0.195077
Por	Cyp2c50														GO:0120162	BP_positive regulation of cold-induced thermogenesis	0.000149528	0.00406667	2.39076								Arginine biosynthesis	PHx_8h	2.39446	0.000946064		Arginine and proline metabolism	DDC	-0.032042	1.49848e-07		Transporters	Cysteine-IN → Cysteine	0	0.0998937	0.12	0.018	0	0.389549		Pyrimidine synthesis	Orotidylic acid → UMP	0.476802	-0.196327
Fbp1	Zfp36														GO:0006790	BP_sulfur compound metabolic process	0.00014794	0.00406667	2.39076								Arginine biosynthesis	PHx_D1	1.46382	0.140752		Arginine and proline metabolism	Tr	-0.0161327	/		Serine Metabolism	Glutathione → Glycine + Cysteine	0	0.0234929	0.025	0.003	0	0.377214		Aspartate Metabolism	Aspartate → Pyrimidine	7.37558e-151	-0.249303
Tubb6	Thrsp														GO:0046164	BP_alcohol catabolic process	0.0001544	0.00413145	2.3839								Arginine biosynthesis	PHx_D2	1.253	0.288504		Ascorbate and aldarate metabolism	IH	-0.296586	0		Urea Cycle	Ornithine → Proline	9.96533e-171	0.0360245	0.293	0.17	1.67418e-168	0.352489		N-linked glycan synthesis	(E,E)-Farnesyl-PP → Dolichyl phosphate	0	-0.263069
Tm4sf4	Clu														GO:0001659	BP_temperature homeostasis	0.00016346	0.00430444	2.36608								Arginine biosynthesis	CCl4_D2	-1.56087	0.0873501		Ascorbate and aldarate metabolism	MH	-0.0838969	1.62685e-176		Pyrimidine synthesis	UMP → B-Alanine	1.15996e-170	0.319531	0.145	0.04	1.94872e-168	0.346756		Transporters	Propanoyl-CoA-IN → Propanoyl-CoA	0	-0.285103
S100a11	Ppat-2														GO:0006869	BP_lipid transport	0.000189208	0.00490462	2.30939								Arginine biosynthesis	CCl4_D4	-1.76834	0.0526999		Ascorbate and aldarate metabolism	DDC	0.0860037	8.00153e-77		Glycolysis + TCA cycle	Succinyl-CoA → Succinate	5.416e-304	0.168571	0.148	0.093	9.09887e-302	0.334651		Pyrimidine synthesis	CDP → dCDP	1.01003e-277	-0.350047
Tcn2	Cyp1a2														GO:0043618	BP_regulation of transcription from RNA polymerase II promoter in response to stress	0.000192841	0.0049219	2.30787								Arginine biosynthesis	CCl4_D7	-1.6421	0.0591425		Ascorbate and aldarate metabolism	Tr	0.00869099	/		Fatty Acids Metabolism/Synthesis	Fatty Acid → Acetyl-CoA	2.47525e-172	0.337351	0.5	0.384	4.15842e-170	0.322014		Glycolysis + TCA cycle	Pyruvate → Oxaloacetate	0	-0.301347
Gpx3	Serpina1d														GO:0050892	BP_intestinal absorption	0.000206909	0.0051233	2.29045								Arginine biosynthesis	APAP_6h	2.86301	2.98476e-05		beta-Alanine metabolism	IH	-0.269493	0		Transporters	glutamate-IN → glutamate	0	0.414062	0.191	0.002	0	0.320071		Urea Cycle	Ornithine → Proline	2.06336e-29	-0.302885
Fabp4	Lrg1														GO:0006778	BP_porphyrin-containing compound metabolic process	0.000206909	0.0051233	2.29045								Arginine biosynthesis	APAP_24h	2.75626	1.14437e-05		beta-Alanine metabolism	MH	-0.182547	0		Leucine + Valine + Isoleucine	lysine → Acetyl-CoA	0	0.103055	0.141	0.057	0	0.31894		Transporters	GABA-IN → GABA	1.15711e-140	-0.319864
Sap18b	Ang														GO:0043620	BP_regulation of DNA-templated transcription in response to stress	0.00026979	0.00658208	2.18164								Arginine biosynthesis	APAP_48h	2.89907	3.15939e-06		beta-Alanine metabolism	DDC	0.0495188	2.84033e-44		Pyrimidine synthesis	dTMP → dTTP	5.81803e-43	0.333771	0	0.002	9.77428e-41	0.31089		Beta-Alanine Metabolism	Pyrimidine → B-Alanine	4.60151e-99	-0.337179
H2-D1	Ifitm2														GO:0051402	BP_neuron apoptotic process	0.000281706	0.00677319	2.16921								Arginine biosynthesis	Tr_1W	3.21335	1.32736e-06		beta-Alanine metabolism	Tr	-0.0190377	/		Beta-Alanine Metabolism	Pyrimidine → B-Alanine	3.26529e-137	0.314728	0.168	0.092	5.48569e-135	0.307936		Aspartate Metabolism	Aspartate → Oxaloacetate	1.20493e-05	-0.316088
Ifi27l2b	Gstm6														GO:0034372	BP_very-low-density lipoprotein particle remodeling	0.000310072	0.0073487	2.13379								Arginine biosynthesis	Tr_3W	3.11581	1.32154e-06		Biosynthesis of unsaturated fatty acids	IH	-0.305467	0		Serine Metabolism	Methionine → Cysteine	0	0.120086	0.879	0.915	0	0.302598		Transporters	Proline-IN → Proline	0	-0.386702
Nlrp4e	Adh4														GO:0062197	BP_cellular response to chemical stress	0.000329212	0.00769242	2.11394								Arginine biosynthesis	LPLC	0.88526	0.675184		Biosynthesis of unsaturated fatty acids	MH	-0.0555577	3.2538e-256		O-linked glycan synthesis	(Gal)1 (GlcNAc)1 (Man)1 (Ser/Thr)1 → (Gal)1 (GlcNAc)1 (Man)1 (Neu5Ac)1 (Ser/Thr)1	0	0.369472	0.134	0	0	0.294883		Transporters	Citrulline-IN → Citrulline	7.67923e-08	-0.333184
Psph	Sult2a8														GO:0046456	BP_icosanoid biosynthetic process	0.000343855	0.007923	2.10111								Ascorbate and aldarate metabolism	PHx_8h	-1.6917	0.039439		Biosynthesis of unsaturated fatty acids	DDC	0.012323	0		Serine Metabolism	Glycine → Creatine	4.21152e-07	0.366585	0.749	0.642	7.07535e-05	0.293795		Hyaluronic acid synthesis	Glucose → Glucose-6-phosphate	0	-0.346603
Tuba1b	Zfas1														GO:0034370	BP_triglyceride-rich lipoprotein particle remodeling	0.000378323	0.00859778	2.06561								Ascorbate and aldarate metabolism	PHx_D1	-1.94754	0.0128645		Biosynthesis of unsaturated fatty acids	Tr	-0.158752	/		Glycolysis + TCA cycle	3PD → Pyruvate	1.13835e-130	0.297548	0.212	0.081	1.91243e-128	0.276035		Sialic acid synthesis	Chondroitin → Dermatan	1.36384e-81	-0.355946
Grn	Tuba1c														GO:0033013	BP_tetrapyrrole metabolic process	0.000385328	0.00863864	2.06355								Ascorbate and aldarate metabolism	PHx_D2	-1.82616	0.05442		Biotin metabolism	IH	-0.553312	4.54154e-125		Glycolysis + TCA cycle	Pyruvate → Oxaloacetate	1.14597e-145	0.012335	0.126	0.063	1.92524e-143	0.270882		Steroid hormone synthesis	Cholesterol → Steroid → hormone	4.05373e-128	-0.272494
Cyp3a11	Gdf15														GO:0045807	BP_positive regulation of endocytosis	0.000444614	0.00983487	2.00723								Ascorbate and aldarate metabolism	CCl4_D2	-1.29199	0.225518		Biotin metabolism	MH	-0.44097	0.943844		Purine synthesis	ADP → Deoxyadenosine	1.97708e-250	0.0233509	0.021	0.004	3.3215e-248	0.25516		Leucine + Valine + Isoleucine	Tyrosine → Tyrosine-OUT	3.58851e-16	-0.373857
Selenbp1	Cela1																										Ascorbate and aldarate metabolism	CCl4_D4	0.892209	0.64684		Biotin metabolism	DDC	-0.345374	5.21914e-63		Pyrimidine synthesis	Uracil → B-Alanine	1.53025e-145	0.117271	0.231	0.19	2.57081e-143	0.251789		Aspartate Metabolism	Aspartate → Asparagine	9.8543e-26	-0.824755
Cbr1	Cxcl1																										Ascorbate and aldarate metabolism	CCl4_D7	0.713187	0.822309		Biotin metabolism	Tr	-0.327741	/		Transporters	Pyrimidine-IN → Pyrimidine	2.69877e-60	0.122013	0.094	0.019	4.53393e-58	0.241383		Spermine Metabolism	Putresine → Spermine	7.96787e-32	-0.392793
Atpif1	Slco1a1																										Ascorbate and aldarate metabolism	APAP_6h	1.86013	0.0386819		Butanoate metabolism	IH	-0.160469	8.50818e-19		Steroid hormone synthesis	(E,E)-Farnesyl-PP → Cholesterol	1.67328e-05	0.174464	0.81	0.706	0.00281111	0.235868		Beta-Alanine Metabolism	B-Alanine → Acetyl-CoA	2.17462e-152	-0.448901
Ptgr1	Ly6e																										Ascorbate and aldarate metabolism	APAP_24h	2.4174	0.000690858		Butanoate metabolism	MH	-0.232815	9.21285e-187		Serine Metabolism	Methionine → Methionine-OUT	5.88841e-67	0.36593	0.226	0.122	9.89253e-65	0.23322		O-linked glycan synthesis	Dolichyl phosphate D-mannose+Protein serine → (Gal)1 (GlcNAc)1 (Man)1 (Ser/Thr)1	5.44705e-205	-0.438095
Cdkn1a	Pon1																										Ascorbate and aldarate metabolism	APAP_48h	2.19435	0.00275097		Butanoate metabolism	DDC	-0.00287515	1.92552e-128		Hyaluronic acid synthesis	Glucose-6-phosphate → Glucose-1-phosphate	0	0.26061	0.129	0.011	0	0.233173		Pyrimidine synthesis	dCDP → dCMP	0.0151905	-0.456497
Cryl1	Cyp2c29																										Ascorbate and aldarate metabolism	Tr_1W	2.46135	0.000879585		Butanoate metabolism	Tr	-0.121569	/		Beta-Alanine Metabolism	B-Alanine → Acetyl-CoA	4.82644e-122	0.00921957	0.032	0.008	8.10842e-120	0.212282		Transporters	Glycine-IN → Glycine	0	-0.482151
Tuba8	Ephx1																										Ascorbate and aldarate metabolism	Tr_3W	-1.73622	0.0233941		Caffeine metabolism	IH	-0.22378	2.81737e-180		Leucine + Valine + Isoleucine	Valine → Succinyl-CoA	0	0.243719	0.347	0.232	0	0.20866		O-linked glycan synthesis	(Gal)1 (GlcNAc)1 (Man)1 (Ser/Thr)1 → (Gal)1 (GlcA)1 (GlcNAc)1 (Man)1 (S)1 (Ser/Thr)1	3.28854e-281	-0.444504
Cth	Id2																										Ascorbate and aldarate metabolism	LPLC	3.09071	2.06873e-06		Caffeine metabolism	MH	-0.00703126	4.26009e-15		Glycolysis + TCA cycle	Acetyl-CoA+Oxaloacetate → Citrate	3.41173e-171	0.0731835	0.133	0.062	5.73171e-169	0.205588		Aspartate Metabolism	Aspartate → Fumarate	1.88464e-78	-0.433063
Atp1b1	Mup17																										beta-Alanine metabolism	PHx_8h	-1.15965	0.295416		Caffeine metabolism	DDC	-0.197692	7.79969e-138		Transporters	Threonine-IN → Threonine	2.04168e-187	0.237633	0.113	0.017	3.43002e-185	0.204848		Transporters	Citrate-IN → Citrate	0	-0.510163
Jun	Fos																										beta-Alanine metabolism	PHx_D1	-1.43411	0.157257		Caffeine metabolism	Tr	-0.035372	/		Fatty Acids Metabolism/Synthesis	Acetyl-CoA → Fatty Acid	6.35781e-76	0.181571	0.444	0.386	1.06811e-73	0.17957		Glycolysis + TCA cycle	Pyruvate → Lactate	4.00817e-60	-0.489038
Sdc1	Ndufa13																										beta-Alanine metabolism	PHx_D2	-1.51517	0.14277		D-Amino acid metabolism	IH	-0.402583	6.73491e-217		Propionyl-CoA Metabolism	Propanoyl-CoA → Acetyl-CoA	3.97337e-169	0.0548884	0.121	0.069	6.67526e-167	0.178037		Glycolysis + TCA cycle	3PD → Pyruvate	0.000654134	-0.516412
Cd63	Gsta3																										beta-Alanine metabolism	CCl4_D2	-2.32528	0.00330827		D-Amino acid metabolism	MH	-0.240726	3.65709e-134		Purine synthesis	XMP → Xanthine	0	0.00826267	0.007	0.007	0	0.168739		N-linked glycan synthesis	(GlcNAc)4 (Man)3 (Asn)1 → (GlcNAc)7 (Man)3 (Asn)1	0	-0.608747
Gstm4	H2-D1																										beta-Alanine metabolism	CCl4_D4	-2.42239	0.00202331		D-Amino acid metabolism	DDC	-0.200992	4.64494e-127		Pyrimidine synthesis	dCDP → dCMP	0	0.0180052	0.072	0.024	0	0.166744		Hyaluronic acid synthesis	Glucose-1-phosphate → UDP-glucuronic acid	1.09125e-19	-0.472558
Cd9	Jun																										beta-Alanine metabolism	CCl4_D7	-2.08018	0.00801806		D-Amino acid metabolism	Tr	-0.0595581	/		Transporters	Glutamine-IN → Glutamine	3.66334e-183	0.0865919	0.057	0.02	6.15442e-181	0.16627		Transporters	phenylalanine-IN → phenylalanine	0	-0.590553
Nudt19	Id3																										beta-Alanine metabolism	APAP_6h	2.45566	0.000755691		Drug metabolism - cytochrome P450	IH	-0.416298	0		Propionyl-CoA Metabolism	Propanoyl-CoA → Succinate	3.47054e-220	0.201014	0.133	0.112	5.83051e-218	0.159064		Urea Cycle	Citruline + Aspartate → Argininosuccinate	9.00793e-161	-0.596152
Aldoa	Cyp8b1																										beta-Alanine metabolism	APAP_24h	3.19759	7.84966e-08		Drug metabolism - cytochrome P450	MH	-0.133017	0		Beta-Alanine Metabolism	Aspartate → B-Alanine	8.01275e-35	0.148973	0.051	0.017	1.34614e-32	0.152647		Transporters	Threonine-IN → Threonine	1.63777e-248	-0.650222
Anxa2	Msmo1																										beta-Alanine metabolism	APAP_48h	3.36652	4.99298e-09		Drug metabolism - cytochrome P450	DDC	0.0702841	0.6592		Purine synthesis	Hypoxanthine → Xanthine	5.96525e-153	0.0140401	0.036	0.032	1.00216e-150	0.0992512		Glycolysis + TCA cycle	Citrate → 2OG	0.0231043	-0.678284
Slpi	Clec2d																										beta-Alanine metabolism	Tr_1W	2.39578	0.0015185		Drug metabolism - cytochrome P450	Tr	0.0768837	/		Purine synthesis	Xanthine → Uric acid	3.50029e-151	0.0137609	0.034	0.032	5.88049e-149	0.0987448		Transporters	serine-IN → serine	2.4647e-106	-0.568685
Asrgl1	Paxx																										beta-Alanine metabolism	Tr_3W	2.00016	0.00841071		Ether lipid metabolism	IH	0.00168054	3.92842e-248		Leucine + Valine + Isoleucine	Isoleucine → Succinyl-CoA	5.45493e-12	0.121662	0.64	0.627	9.16429e-10	0.0859516		Serine Metabolism	Glutathione → glutamate	3.34523e-139	-0.397069
Sult1d1	Snord13																										beta-Alanine metabolism	LPLC	-1.07294	0.42827		Ether lipid metabolism	MH	5.01354e-05	7.29933e-301		N-linked glycan synthesis	(Glc)3 (GlcNAc)2 (Man)9 (Asn)1 → (GlcNAc)4 (Man)3 (Asn)1	0.0178993	0.000737559	0	0	1	0.0712552		Pyrimidine synthesis	dUMP → Deoxyuridine	0.259568	-0.738119
Nqo1	Sucnr1																										Biosynthesis of unsaturated fatty acids	PHx_8h	1.88102	0.0193484		Ether lipid metabolism	DDC	0.0311966	1.47948e-33		Sialic acid synthesis	Protein serine → (Gal)2 (GlcA)1 (Xyl)1 (Ser)1	5.84273e-19	0.0027826	0.942	0.959	9.81578e-17	0.026228		Pyrimidine synthesis	Thymine → Succinyl-CoA	0	-0.891492
Eif3j2	Scd1																										Biosynthesis of unsaturated fatty acids	PHx_D1	1.51513	0.104344		Ether lipid metabolism	Tr	0.0643073	/		Transporters	phenylalanine-IN → phenylalanine	4.22866e-262	0.0420712	0.057	0.017	7.10415e-260	0.0185029		Purine synthesis	IMP → XMP	0	-0.787545
Txnrd1	Efna1																										Biosynthesis of unsaturated fatty acids	PHx_D2	-1.53474	0.130017		Fatty acid biosynthesis	IH	-0.349591	1.91526e-72		Transporters	Tyrosine-IN → Tyrosine	0	-0.0231739	0.069	0.039	0	-0.00249635		Glycolysis + TCA cycle	Succinyl-CoA → Succinate	1.45978e-31	-0.763638
Slc7a11	Cyp4a12a																										Biosynthesis of unsaturated fatty acids	CCl4_D2	-1.99954	0.0139213		Fatty acid biosynthesis	MH	-0.257023	3.05756e-29		Transporters	Leucine-IN → Leucine	0.00143462	-0.0263568	0.043	0.034	0.241016	-0.00660794		Pyrimidine synthesis	dTMP → Succinyl-CoA	0	-0.743487
Idh2	Creld2																										Biosynthesis of unsaturated fatty acids	CCl4_D4	-1.77297	0.0263521		Fatty acid biosynthesis	DDC	-0.0898505	0		Transporters	Propanoyl-CoA-IN → Propanoyl-CoA	1.40289e-05	-5.2572e-06	0	0	0.00235686	-0.00922085		Purine synthesis	IMP → AMP	0.0277086	-0.817363
Akr1b7	Oat																										Biosynthesis of unsaturated fatty acids	CCl4_D7	-1.64285	0.0464721		Fatty acid biosynthesis	Tr	-0.289598	/		N-linked glycan synthesis	(GlcNAc)4 (Man)3 (Asn)1 → (Gal)2 (GlcNAc)4 (LFuc)1 (Man)3 (Neu5Ac)2 (Asn)1	2.79125e-200	-0.00125947	0.006	0.026	4.68931e-198	-0.0127378		Purine synthesis	IMP → Hypoxanthine	1.58086e-192	-0.858084
Cyp26a1	Cyp2d40																										Biosynthesis of unsaturated fatty acids	APAP_6h	1.7311	0.0552721		Fatty acid degradation	IH	-0.207192	0		O-linked glycan synthesis	(Gal)1 (GlcNAc)1 (Man)1 (Ser/Thr)1 → (Gal)1 (GlcA)1 (GlcNAc)1 (Man)1 (S)1 (Ser/Thr)1	4.91114e-186	0.00955362	0.033	0.004	8.25072e-184	-0.0132436		Transporters	Cysteine-IN → Cysteine	2.89509e-123	-0.850118
Asl	Ethe1																										Biosynthesis of unsaturated fatty acids	APAP_24h	2.03859	0.0066782		Fatty acid degradation	MH	-0.209092	0		Transporters	Lactate → Lactate → out	0.124357	-0.0100569	1	1	1	-0.0240944		Glutamate Metabolism	Glutamate → 2OG	1.75232e-276	-0.836106
Cdkn3	Fam47e																										Biosynthesis of unsaturated fatty acids	APAP_48h	2.26261	0.000910752		Fatty acid degradation	DDC	-0.0340248	1.40956e-13		Transporters	Acetyl-CoA-IN → Acetyl-CoA	0.0180561	-0.0118456	0.81	0.856	1	-0.0259869		Transporters	Glucose-IN → Glucose	7.34489e-165	-0.94595
Hamp2	Cox4i1																										Biosynthesis of unsaturated fatty acids	Tr_1W	2.24619	0.00231989		Fatty acid degradation	Tr	-0.0014404	/		Sialic acid synthesis	Chondroitin → Dermatan	0.000396612	-0.00858876	0.014	0.008	0.0666308	-0.0292678		Leucine + Valine + Isoleucine	lysine → Acetyl-CoA	2.77229e-192	-0.959626
Kyat3	Bdh2																										Biosynthesis of unsaturated fatty acids	Tr_3W	2.40586	0.0011369		Fatty acid elongation	IH	-0.27933	0		Pyrimidine synthesis	dTMP → Succinyl-CoA	2.02316e-52	-0.060645	0.604	0.619	3.39891e-50	-0.0294912		Transporters	B-Alanine-IN → B-Alanine	1.9901e-141	-1.00707
Hamp	Ier2																										Biosynthesis of unsaturated fatty acids	LPLC	1.39639	0.236484		Fatty acid elongation	MH	-0.167407	5.0283e-154		N-linked glycan synthesis	Dolichyl phosphate → Dolichyl phosphate D-mannose	0.0302068	-0.00043105	0	0.001	1	-0.0330271		Leucine + Valine + Isoleucine	Isoleucine → Acetyl-CoA	4.9117e-209	-0.702696
Got1	Aqp8																										Biotin metabolism	PHx_8h	-1.39125	0.152114		Fatty acid elongation	DDC	-0.044238	2.41837e-17		Transporters	Glycine-IN → Glycine	4.37226e-26	-2.15123e-05	0	0	7.3454e-24	-0.039442		N-linked glycan synthesis	(Glc)3 (GlcNAc)2 (Man)9 (Asn)1 → (GlcNAc)4 (Man)3 (Asn)1	0	-1.01758
Afp	A2ml1																										Biotin metabolism	PHx_D1	-1.30825	0.1999		Fatty acid elongation	Tr	-0.0815875	/		Transporters	Oxaloacetate-IN → Oxaloacetate	0	-0.0280112	0.793	0.889	0	-0.0414232		N-linked glycan synthesis	(E,E)-Farnesyl-PP → Farnesal	0	-1.0133
Pgd	Hal																										Biotin metabolism	PHx_D2	-1.30451	0.256148		Galactose metabolism	IH	-0.244819	4.36415e-239		Leucine + Valine + Isoleucine	Isoleucine → Acetyl-CoA	8.41633e-168	-0.0665297	0.301	0.263	1.41394e-165	-0.0481992		Propionyl-CoA Metabolism	Propanoyl-CoA → Acetyl-CoA	4.82592e-196	-1.00515
Cd14	Gsta2																										Biotin metabolism	CCl4_D2	-0.918422	0.617517		Galactose metabolism	MH	-0.24294	6.58442e-299		Sialic acid synthesis	(Gal)2 (GlcA)1 (Xyl)1 (Ser)1 → Chondroitin	1.46789e-22	-0.00260747	0.972	0.978	2.46605e-20	-0.0589051		Purine synthesis	GMP → Guanine	9.32163e-45	-1.02524
Gas2	Borcs8																										Biotin metabolism	CCl4_D4	-0.866908	0.64684		Galactose metabolism	DDC	-0.185819	8.48414e-24		N-linked glycan synthesis	Acetyl-CoA → (E,E)-Farnesyl-PP	1.90296e-38	-0.072541	0.256	0.261	3.19697e-36	-0.0648779		Purine synthesis	AMP → Deoxyadenosine	2.8769e-15	-0.819484
Aass	Ces2c																										Biotin metabolism	CCl4_D7	-0.884033	0.644423		Galactose metabolism	Tr	-0.148283	/		Serine Metabolism	Serine → Methionine	5.35988e-40	-0.135033	0.349	0.376	9.0046e-38	-0.0897888		Transporters	Histidine-IN → Histidine	1.42885e-119	-0.996958
Cenpm	Raet1e																										Biotin metabolism	APAP_6h	1.36379	0.214211		Glutathione metabolism	IH	-0.379263	0		Purine synthesis	AMP → Deoxyadenosine	1.09567e-108	-0.1416	0.139	0.126	1.84072e-106	-0.105013		Pyrimidine synthesis	dCMP → Deoxycytidine	1.57662e-255	-1.05027
Cdca3	Mup18																										Biotin metabolism	APAP_24h	1.5038	0.0858125		Glutathione metabolism	MH	-0.178927	0		Glycolysis + TCA cycle	Glucose → G6P	1.82793e-38	-0.152608	0.513	0.596	3.07092e-36	-0.118736		Purine synthesis	AMP → Adenine	1.75414e-280	-0.989306
Sltm	Apcs																										Biotin metabolism	APAP_48h	1.20023	0.290538		Glutathione metabolism	DDC	0.0441373	3.01673e-46		Transporters	Fatty Acid-IN → Fatty Acid	7.43885e-54	-0.18953	0.616	0.645	1.24973e-51	-0.13243		Glycan synthesis	(Gal)2 (GlcA)1 (Xyl)1 (Ser)1 → (Gal)2 (GlcA)2 (GlcNAc)2 (Xyl)1 (Ser)1	0	-1.09037
Gpx2	Orm2																										Biotin metabolism	Tr_1W	-0.82694	0.682765		Glutathione metabolism	Tr	0.0859165	/		Pyrimidine synthesis	UMP → CDP	8.74387e-84	-0.00298021	0	0.001	1.46897e-81	-0.141058		Pyrimidine synthesis	Uracil → B-Alanine	0	-1.02444
Sult2a2	Zfp992																										Biotin metabolism	Tr_3W	-0.998696	0.480964		Glycerolipid metabolism	IH	-0.157481	0		Leucine + Valine + Isoleucine	Leucine → Acetyl-CoA	2.61146e-63	-0.112407	0.185	0.225	4.38725e-61	-0.157944		Purine synthesis	XMP → Xanthine	5.58056e-229	-1.1052
Itih3	Gapdh																										Biotin metabolism	LPLC	1.29162	0.28363		Glycerolipid metabolism	MH	-0.168258	0		Hyaluronic acid synthesis	Glucose → Glucose-6-phosphate	8.53446e-237	-0.00137675	0	0.005	1.43379e-234	-0.170213		Pyrimidine synthesis	dCDP → dCTP	0	-1.15586
Sgk1	Hsd17b13																										Butanoate metabolism	PHx_8h	-2.30127	0.00360993		Glycerolipid metabolism	DDC	-0.0511885	9.54304e-30		Pyrimidine synthesis	Thymine → Succinyl-CoA	1.18472e-182	-0.523209	0.594	0.66	1.99033e-180	-0.246378		Leucine + Valine + Isoleucine	Valine → Succinyl-CoA	2.47393e-237	-0.885228
Mgst2	Slc22a1																										Butanoate metabolism	PHx_D1	1.77727	0.0227104		Glycerolipid metabolism	Tr	-0.0152441	/		N-linked glycan synthesis	(E,E)-Farnesyl-PP → Geranylgeranyl-PP	1.90548e-193	-0.0191857	0	0.008	3.20121e-191	-0.266768		Beta-Alanine Metabolism	Histidine → B-Alanine	6.83071e-97	-1.14563
Pkm	Mup1																										Butanoate metabolism	PHx_D2	-1.98648	0.0368643		Glycerophospholipid metabolism	IH	-0.171241	0		Urea Cycle	Ornithine → Putrescine	0	-0.0636331	0	0.045	0	-0.272932		Serine Metabolism	Glutathione → Glycine + Cysteine	0	-1.18105
Plpp2	Hspb1																										Butanoate metabolism	CCl4_D2	-3.00661	1.55293e-05		Glycerophospholipid metabolism	MH	-0.10307	1.67291e-217		Transporters	Citrate-IN → Citrate	0.429298	-0.0100171	0.008	0.046	1	-0.273607		Serine Metabolism	Glycine → Glutathione	3.37378e-57	-1.05671
Ctsc	Osgin1																										Butanoate metabolism	CCl4_D4	-3.14506	1.64322e-05		Glycerophospholipid metabolism	DDC	-0.0357642	7.73676e-14		Serine Metabolism	Choline → Glycine	7.24866e-175	-0.288131	0.645	0.684	1.21778e-172	-0.281973		Purine synthesis	Deoxyadenosine → Adenine	0	-1.30388
Ier2	Rnase4																										Butanoate metabolism	CCl4_D7	-2.95129	2.29775e-05		Glycerophospholipid metabolism	Tr	-0.0564514	/		Transporters	Proline-IN → Proline	0	-0.0187775	0.007	0.061	0	-0.319044		N-linked glycan synthesis	(GlcNAc)4 (Man)3 (Asn)1 → (Gal)2 (GlcNAc)4 (LFuc)1 (Man)3 (Neu5Ac)2 (Asn)1	0	-1.2848
Mt2	Cyp2e1																										Butanoate metabolism	APAP_6h	1.93272	0.0133682		Glycine, serine and threonine metabolism	IH	-0.293957	0		N-linked glycan synthesis	Dolichyl phosphate → (GlcNAc)4 (Man)3 (Asn)1	2.01314e-103	-0.123083	0.803	0.872	3.38208e-101	-0.333161		N-linked glycan synthesis	(Glc)3 (GlcNAc)2 (Man)9 (PP-Dol)1+Protein asparagine → (Glc)3 (GlcNAc)2 (Man)9 (Asn)1	5.63746e-122	-1.24089
Ehhadh	Lhpp																										Butanoate metabolism	APAP_24h	3.54245	2.20763e-09		Glycine, serine and threonine metabolism	MH	-0.256573	0		Purine synthesis	AICAR → IMP	0	-0.00165227	0	0	0	-0.337257		Purine synthesis	Xanthine → Uric acid	0	-1.28853
Slc48a1	C4a																										Butanoate metabolism	APAP_48h	3.25751	1.24342e-08		Glycine, serine and threonine metabolism	DDC	-0.0872251	1.81129e-19		Glutamate Metabolism	GABA → Succinate	2.13719e-54	-0.156825	0.756	0.818	3.59048e-52	-0.338519		Purine synthesis	Hypoxanthine → Xanthine	0	-1.29162
Slc51b	Fitm1																										Butanoate metabolism	Tr_1W	2.08062	0.00903696		Glycine, serine and threonine metabolism	Tr	-0.0463647	/		N-linked glycan synthesis	(E,E)-Farnesyl-PP → Dolichyl phosphate	1.30636e-90	-0.0220806	0.066	0.156	2.19469e-88	-0.383851		Serine Metabolism	Glutamate + Cysteine → Glutathione	0	-1.23823
Nln	Cyr61																										Butanoate metabolism	Tr_3W	2.26279	0.00257413		Glycosaminoglycan biosynthesis - chondroitin sulfate / dermatan sulfate	IH	0.301903	0		Transporters	Arginine → Arginine	8.45544e-255	-0.384831	0.68	0.845	1.42051e-252	-0.393017		Purine synthesis	Xanthine → Guanine	4.57707e-308	-1.36506
Cdc20	Cyp2a5																										Butanoate metabolism	LPLC	0.820386	0.764052		Glycosaminoglycan biosynthesis - chondroitin sulfate / dermatan sulfate	MH	0.204387	6.16383e-161		Purine synthesis	PRPP+Glutamine → IMP	0	-0.231375	0.701	0.81	0	-0.417736		Purine synthesis	XMP → Guanine	0	-1.29363
Cd74	Apoc4																										Caffeine metabolism	PHx_8h	-1.35935	0.176603		Glycosaminoglycan biosynthesis - chondroitin sulfate / dermatan sulfate	DDC	0.0662943	7.10343e-155		Purine synthesis	IMP → XMP	0	-0.000178841	0	0	0	-0.458528		Urea Cycle	Ornithine → Putrescine	0	-1.3778
Ccl9	Cyp7a1																										Caffeine metabolism	PHx_D1	1.24803	0.247701		Glycosaminoglycan biosynthesis - chondroitin sulfate / dermatan sulfate	Tr	0.15134	/		Urea Cycle	Proline → Glyoxylate + pyruvate	2.14705e-302	-0.481037	0.63	0.79	3.60705e-300	-0.469714		Purine synthesis	AICAR → IMP	0	-1.38635
Coq8a	Csrp3																										Caffeine metabolism	PHx_D2	1.25704	0.277275		Glycosaminoglycan biosynthesis - heparan sulfate / heparin	IH	0.174322	0		Pyrimidine synthesis	dCDP → Deoxycytidine	0	-0.555066	0.587	0.768	0	-0.490494		Glycolysis + TCA cycle	G3P → 3PD	0	-1.43775
Lrp1	Blvrb																										Caffeine metabolism	CCl4_D2	-1.28607	0.256625		Glycosaminoglycan biosynthesis - heparan sulfate / heparin	MH	0.104107	1.30627e-172		Urea Cycle	Arginine → Putrescine	0	-0.928464	0.532	0.745	0	-0.545354		N-linked glycan synthesis	Dolichyl phosphate → Dolichyl phosphate D-mannose	0	-1.41018
Rbp1	Ugt2b38																										Caffeine metabolism	CCl4_D4	0.756924	0.803631		Glycosaminoglycan biosynthesis - heparan sulfate / heparin	DDC	0.0266711	5.46783e-15		Pyrimidine synthesis	dCDP → dUMP	0	-0.104096	0.806	0.913	0	-0.558283		Glycolysis + TCA cycle	Acetyl-CoA+Oxaloacetate → Citrate	0	-1.35485
Fos	Saa2																										Caffeine metabolism	CCl4_D7	-1.30708	0.283899		Glycosaminoglycan biosynthesis - heparan sulfate / heparin	Tr	0.0473652	/		Transporters	2OG-IN → 2OG	3.38689e-276	-0.668962	0.9	0.997	5.68997e-274	-0.559137		Pyrimidine synthesis	UTP → CDP	0	-1.46237
Vnn1	Junb																										Caffeine metabolism	APAP_6h	-1.66351	0.139299		Glycosaminoglycan biosynthesis - keratan sulfate	IH	0.25381	0		Aspartate Metabolism	Aspartate → Asparagine	5.17657e-120	-1.16322	0.601	0.84	8.69663e-118	-0.564036		Purine synthesis	Deoxyadenosine → Hypoxanthine	0	-1.52061
Gsr	Mup15																										Caffeine metabolism	APAP_24h	1.12654	0.377812		Glycosaminoglycan biosynthesis - keratan sulfate	MH	0.174707	2.87169e-70		Pyrimidine synthesis	UTP → CDP	0	-0.00337868	0	0	0	-0.565015		Urea Cycle	Putrescine → GABA	0	-1.22788
Rnase4	Dct																										Caffeine metabolism	APAP_48h	0.795024	0.775315		Glycosaminoglycan biosynthesis - keratan sulfate	DDC	0.0887232	2.97222e-53		Purine synthesis	Deoxyadenosine → Adenine	0	-0.140715	0	0.12	0	-0.590257		Fatty Acids Metabolism/Synthesis	Fatty Acid → Acetyl-CoA	0	-1.02072
Atf3	Rad51b																										Caffeine metabolism	Tr_1W	-1.36947	0.170248		Glycosaminoglycan biosynthesis - keratan sulfate	Tr	0.139657	/		Purine synthesis	Deoxyadenosine → Hypoxanthine	0	-0.205292	0	0.142	0	-0.612514		Fatty Acids Metabolism/Synthesis	Acetyl-CoA → Fatty Acid	0	-1.08528
Nudt18	Hist1h4h																										Caffeine metabolism	Tr_3W	-0.558141	0.968468		Glycosaminoglycan degradation	IH	-0.228477	0.00500557		Pyrimidine synthesis	CDP → Cytidine	0	-0.139219	0.804	0.947	0	-0.62666		Pyrimidine synthesis	UMP → CDP	0	-1.54977
Zfp36	Zfp982																										Caffeine metabolism	LPLC	-1.30856	0.274087		Glycosaminoglycan degradation	MH	-0.224022	4.53815e-22		Purine synthesis	5-Phosphoribosylamine → AICAR	0	-0.621382	0.605	0.797	0	-0.633845		Leucine + Valine + Isoleucine	Leucine → Acetyl-CoA	0	-1.55275
Glod5	Sqstm1																										Citrate cycle (TCA cycle)	PHx_8h	-2.07196	0.013442		Glycosaminoglycan degradation	DDC	-0.171257	0.730003		Serine Metabolism	Cysteine → Pyruvate	0	-0.681407	0.462	0.68	0	-0.64597		Purine synthesis	ADP → Deoxyadenosine	0	-1.64751
Hspa5	Rasgrp2																										Citrate cycle (TCA cycle)	PHx_D1	1.6749	0.0579071		Glycosaminoglycan degradation	Tr	-0.185538	/		Transporters	Ornithine-IN → Ornithine	0	-0.6239	0.607	0.901	0	-0.661105		N-linked glycan synthesis	Acetyl-CoA → (E,E)-Farnesyl-PP	0	-1.47385
Gpx7	Mup19																										Citrate cycle (TCA cycle)	PHx_D2	-2.21419	0.0125684		Glycosphingolipid biosynthesis - ganglio series	IH	-0.249132	6.90269e-27		Glycolysis + TCA cycle	G3P → 3PD	0	-0.0869879	0	0.072	0	-0.664957		N-linked glycan synthesis	(E,E)-Farnesyl-PP → Geranylgeranyl-PP	0	-1.91047
Nfkbia	Fam25c																										Citrate cycle (TCA cycle)	CCl4_D2	-4.33641	1.74e-09		Glycosphingolipid biosynthesis - ganglio series	MH	-0.250924	6.55909e-78		Transporters	Lysine-IN → Lysine	0	-0.853807	0.525	0.749	0	-0.703619		Serine Metabolism	Serine → Methionine	0	-1.34673
Cyp1a1	Mt1																										Citrate cycle (TCA cycle)	CCl4_D4	-4.5959	1.74e-09		Glycosphingolipid biosynthesis - ganglio series	DDC	-0.182209	0.0392018		Pyrimidine synthesis	dCDP → dCTP	0	-0.00197088	0	0	0	-0.718497		Pyrimidine synthesis	dTMP → dTTP	0	-1.82773
Gipc2	Hpd																										Citrate cycle (TCA cycle)	CCl4_D7	-4.25816	2.175e-09		Glycosphingolipid biosynthesis - ganglio series	Tr	-0.180544	/		Glycolysis + TCA cycle	2OG → Succinyl-CoA	0	-0.375149	0.721	0.937	0	-0.734307		Steroid hormone synthesis	Cholesterol → Chenodeoxycholate	0	-1.6541
Ube2c	Serpine2																										Citrate cycle (TCA cycle)	APAP_6h	2.43587	0.000937791		Glycosphingolipid biosynthesis - globo and isoglobo series	IH	0.355289	5.53009e-181		Purine synthesis	XMP → GMP	0	-0.264046	0.789	0.974	0	-0.774272
Pbk	Noct																										Citrate cycle (TCA cycle)	APAP_24h	3.11264	4.15965e-07		Glycosphingolipid biosynthesis - globo and isoglobo series	MH	0.301523	0.370851		Glycolysis + TCA cycle	Pyruvate → Acetyl-Coa	0	-1.00718	0.561	0.798	0	-0.7744
Cdk1	Lgals1																										Citrate cycle (TCA cycle)	APAP_48h	3.40871	2.51039e-09		Glycosphingolipid biosynthesis - globo and isoglobo series	DDC	0.200839	3.75076e-202		Serine Metabolism	Serine → Glycine	0	-1.31634	0.542	0.777	0	-0.774796
Hmmr	Hamp2																										Citrate cycle (TCA cycle)	Tr_1W	3.95765	2.175e-09		Glycosphingolipid biosynthesis - globo and isoglobo series	Tr	0.309316	/		Beta-Alanine Metabolism	Spermine → B-Alanine	0	-1.06994	0.521	0.752	0	-0.786401
Alas1	Slc3a1																										Citrate cycle (TCA cycle)	Tr_3W	4.743	1.74e-09		Glycosphingolipid biosynthesis - lacto and neolacto series	IH	0.435917	0		Glycosaminoglycan synthesis	UDP-N-acetylglucosamine → CMP-N-acetylneuraminate	0	-1.50537	0.502	0.748	0	-0.800178
Hal	Cth																										Citrate cycle (TCA cycle)	LPLC	2.34439	0.00159971		Glycosphingolipid biosynthesis - lacto and neolacto series	MH	0.358872	8.88467e-208		Hyaluronic acid synthesis	Glucose-6-phosphate → UDP-N-acetylglucosamine	0	-0.801385	0.621	0.904	0	-0.834076
Car2	Akr1c6																										Cysteine and methionine metabolism	PHx_8h	2.30153	0.00391178		Glycosphingolipid biosynthesis - lacto and neolacto series	DDC	0.241188	4.4645e-106		Pyrimidine synthesis	dUMP → dTMP	0	-1.13166	0.649	0.952	0	-0.894978
Birc5	Ces2e																										Cysteine and methionine metabolism	PHx_D1	1.94467	0.0145221		Glycosphingolipid biosynthesis - lacto and neolacto series	Tr	0.309778	/		N-linked glycan synthesis	(E,E)-Farnesyl-PP → Ubiquinone	0	-1.49671	0.553	0.884	0	-0.912675
Tgm2	Cyp4a12b																										Cysteine and methionine metabolism	PHx_D2	1.28537	0.280966		Glycosylphosphatidylinositol (GPI)-anchor biosynthesis	IH	-0.381223	0		Transporters	Malate-IN → Malate	0	-1.38869	0.562	0.92	0	-0.988217
Gdf15	Gstm2																										Cysteine and methionine metabolism	CCl4_D2	-1.73535	0.0487827		Glycosylphosphatidylinositol (GPI)-anchor biosynthesis	MH	-0.261311	2.48777e-11
Slc37a4	Sult5a1																										Cysteine and methionine metabolism	CCl4_D4	-2.05766	0.011663		Glycosylphosphatidylinositol (GPI)-anchor biosynthesis	DDC	-0.216668	0.00299713
Cenpa	Slc1a2																										Cysteine and methionine metabolism	CCl4_D7	-1.68713	0.0533256		Glycosylphosphatidylinositol (GPI)-anchor biosynthesis	Tr	-0.231831	/
Mfge8	Sult2a7																										Cysteine and methionine metabolism	APAP_6h	2.62034	0.00032863		Glyoxylate and dicarboxylate metabolism	IH	-0.328228	0
Esco2	Mt2																										Cysteine and methionine metabolism	APAP_24h	1.98956	0.00981228		Glyoxylate and dicarboxylate metabolism	MH	-0.292986	0
Hist1h1c	Fgl1																										Cysteine and methionine metabolism	APAP_48h	2.54392	0.000119212		Glyoxylate and dicarboxylate metabolism	DDC	-0.131175	0.222638
Abcg5	Fbp1																										Cysteine and methionine metabolism	Tr_1W	3.12594	3.28433e-06		Glyoxylate and dicarboxylate metabolism	Tr	-0.135267	/
Ccnb1	Etnppl																										Cysteine and methionine metabolism	Tr_3W	3.65658	1.50751e-08		Histidine metabolism	IH	-0.23657	0
Hist1h2bc	Nfkbia																										Cysteine and methionine metabolism	LPLC	1.40793	0.206359		Histidine metabolism	MH	-0.123759	0
Orm3	Obp2a																										D-Amino acid metabolism	PHx_8h	-1.66829	0.0820442		Histidine metabolism	DDC	0.0462513	0.00499116
Lgals3	Sds																										D-Amino acid metabolism	PHx_D1	-1.18427	0.323721		Histidine metabolism	Tr	0.0584337	/
Ubd	Mdh2																										D-Amino acid metabolism	PHx_D2	-1.14154	0.35135		Inositol phosphate metabolism	IH	-0.0644675	1.53178e-91
Cxcl9	Slc37a4																										D-Amino acid metabolism	CCl4_D2	-1.0421	0.494015		Inositol phosphate metabolism	MH	-0.0990386	0.000470468
Elf3	Rec114																										D-Amino acid metabolism	CCl4_D4	-1.03734	0.480628		Inositol phosphate metabolism	DDC	-0.112791	5.15752e-36
Cyp2c55	Crygn																										D-Amino acid metabolism	CCl4_D7	-0.991062	0.52156		Inositol phosphate metabolism	Tr	-0.0921571	/
Myc	Isg15																										D-Amino acid metabolism	APAP_6h	1.07251	0.465616		Linoleic acid metabolism	IH	-0.124412	0
Stmn1	Angptl4																										D-Amino acid metabolism	APAP_24h	1.11623	0.39081		Linoleic acid metabolism	MH	0.0470388	3.25028e-30
Ucp2	Coq8a																										D-Amino acid metabolism	APAP_48h	1.2033	0.29092		Linoleic acid metabolism	DDC	0.110219	9.34675e-86
Wfdc3	Sult1a1																										D-Amino acid metabolism	Tr_1W	1.39382	0.141325		Linoleic acid metabolism	Tr	0.0658223	/
Spc24	Fau																										D-Amino acid metabolism	Tr_3W	0.932958	0.604303		Lipoic acid metabolism	IH	-0.454587	3.85522e-48
Slc3a1	Cyp26a1																										D-Amino acid metabolism	LPLC	1.2275	0.324653		Lipoic acid metabolism	MH	-0.281246	9.5658e-12
Nipal1	Acot1																										Drug metabolism - cytochrome P450	PHx_8h	-2.93329	5.25103e-05		Lipoic acid metabolism	DDC	-0.132618	0.238198
Cyp2c39	Mfge8																										Drug metabolism - cytochrome P450	PHx_D1	-2.65228	0.0008504		Lipoic acid metabolism	Tr	-0.182406	/
Mad2l1	Cenpa																										Drug metabolism - cytochrome P450	PHx_D2	-2.75479	0.000329406		Lysine degradation	IH	-0.165291	0
Pla2g7	Arhgdib																										Drug metabolism - cytochrome P450	CCl4_D2	-2.6807	0.000169572		Lysine degradation	MH	-0.191851	0
Pcolce	Cyp2b13																										Drug metabolism - cytochrome P450	CCl4_D4	-2.27008	0.00420848		Lysine degradation	DDC	-0.0433989	1.383e-06
Orm1	Acly																										Drug metabolism - cytochrome P450	CCl4_D7	-2.34201	0.00189577		Lysine degradation	Tr	-0.0599248	/
Rrm2	Asns																										Drug metabolism - cytochrome P450	APAP_6h	-1.29363	0.242403		Mannose type O-glycan biosynthesis	IH	0.186703	0
Ggt1	Pglyrp1																										Drug metabolism - cytochrome P450	APAP_24h	1.59616	0.0885202		Mannose type O-glycan biosynthesis	MH	0.119214	4.08413e-114
Ckap2l	Top2a																										Drug metabolism - cytochrome P450	APAP_48h	1.94982	0.0104475		Mannose type O-glycan biosynthesis	DDC	0.044604	1.56599e-40
Acot1	Acss1																										Drug metabolism - cytochrome P450	Tr_1W	3.48721	4.19244e-08		Mannose type O-glycan biosynthesis	Tr	0.0794784	/
Prelid2	Slc1a4																										Drug metabolism - cytochrome P450	Tr_3W	3.2171	9.28562e-07		Metabolism of xenobiotics by cytochrome P450	IH	-0.395429	0
Actg1	Sult2a3																										Drug metabolism - cytochrome P450	LPLC	1.89538	0.0159478		Metabolism of xenobiotics by cytochrome P450	MH	-0.129958	0
Cyr61	Wnt4																										Ether lipid metabolism	PHx_8h	1.21129	0.270301		Metabolism of xenobiotics by cytochrome P450	DDC	0.0332442	0.148355
Hist1h4h	Dlk1																										Ether lipid metabolism	PHx_D1	0.940592	0.602577		Metabolism of xenobiotics by cytochrome P450	Tr	0.0501948	/
St3gal6	Ltf																										Ether lipid metabolism	PHx_D2	1.20497	0.329576		Mucin type O-glycan biosynthesis	IH	0.378765	0
Isyna1	Anxa1																										Ether lipid metabolism	CCl4_D2	0.95336	0.614877		Mucin type O-glycan biosynthesis	MH	0.313923	8.50769e-90
Mt3	Smoc2																										Ether lipid metabolism	CCl4_D4	0.951522	0.57101		Mucin type O-glycan biosynthesis	DDC	0.235865	5.24801e-58
Knstrn	l7Rn6																										Ether lipid metabolism	CCl4_D7	0.794243	0.772189		Mucin type O-glycan biosynthesis	Tr	0.283898	/
Cxcl10	Hnrnpa1																										Ether lipid metabolism	APAP_6h	0.889456	0.658413		N-Glycan biosynthesis	IH	-0.35672	0
Prom1	Gsn																										Ether lipid metabolism	APAP_24h	0.5747	0.962173		N-Glycan biosynthesis	MH	-0.243162	2.91366e-151
Abcc4	Kcnq1ot1																										Ether lipid metabolism	APAP_48h	1.17041	0.328889		N-Glycan biosynthesis	DDC	-0.0913026	3.33728e-141
Lpl	Prom1																										Ether lipid metabolism	Tr_1W	1.76526	0.036335		N-Glycan biosynthesis	Tr	-0.184081	/
H2afx	Ube2c																										Ether lipid metabolism	Tr_3W	1.6625	0.058883		Neomycin, kanamycin and gentamicin biosynthesis	IH	0.0422875	0
Lgals1	Mettl20																										Ether lipid metabolism	LPLC	1.21245	0.324653		Neomycin, kanamycin and gentamicin biosynthesis	MH	0.0365621	0
Cxadr	Serpina7																										Fatty acid biosynthesis	PHx_8h	-1.64185	0.0820442		Neomycin, kanamycin and gentamicin biosynthesis	DDC	0.0114609	5.19001e-21
Asns	Tagln2																										Fatty acid biosynthesis	PHx_D1	-2.37604	0.0031916		Neomycin, kanamycin and gentamicin biosynthesis	Tr	-0.127813	/
Elovl7	Phgdh																										Fatty acid biosynthesis	PHx_D2	-2.02222	0.0292527		Nicotinate and nicotinamide metabolism	IH	-0.300775	0
Fgf21	Hist1h2ap																										Fatty acid biosynthesis	CCl4_D2	-1.93569	0.0267515		Nicotinate and nicotinamide metabolism	MH	-0.203956	3.21609e-18
Fmo3	Ccnd1																										Fatty acid biosynthesis	CCl4_D4	-1.86215	0.0381971		Nicotinate and nicotinamide metabolism	DDC	-0.128117	2.08314e-76
Gclc	Spc25																										Fatty acid biosynthesis	CCl4_D7	-1.78895	0.038939		Nicotinate and nicotinamide metabolism	Tr	-0.186986	/
Cidec	Ccdc23																										Fatty acid biosynthesis	APAP_6h	0.946516	0.572549		Nitrogen metabolism	IH	-0.0169637	8.54e-67
Ankrd55	Cenpm																										Fatty acid biosynthesis	APAP_24h	1.82096	0.0156946		Nitrogen metabolism	MH	-0.0234503	5.34791e-68
Tpx2	Sh3bgrl3																										Fatty acid biosynthesis	APAP_48h	2.07209	0.00814202		Nitrogen metabolism	DDC	-0.0692489	0.0201683
Acnat2	Gsr																										Fatty acid biosynthesis	Tr_1W	-2.11272	0.00949425		Nitrogen metabolism	Tr	-0.0746616	/
Smoc2	Glul																										Fatty acid biosynthesis	Tr_3W	-1.5155	0.0890937		One carbon pool by folate	IH	-0.360654	0
Igfbp6	Cyp2c40																										Fatty acid biosynthesis	LPLC	1.65266	0.0778874		One carbon pool by folate	MH	-0.258903	4.98327e-261
Ezh2	Cd24a																										Fatty acid degradation	PHx_8h	2.26996	0.00391178		One carbon pool by folate	DDC	-0.204465	5.73244e-55
Crip1	Vcam1																										Fatty acid degradation	PHx_D1	2.99865	3.20382e-05		One carbon pool by folate	Tr	-0.116922	/
Kif20a	Acot3																										Fatty acid degradation	PHx_D2	1.68304	0.058332		Other glycan degradation	IH	-0.348104	0
Cdca8	Anxa2																										Fatty acid degradation	CCl4_D2	-3.69442	1.20078e-08		Other glycan degradation	MH	-0.314847	1.0734e-278
Igfbp2	Miox																										Fatty acid degradation	CCl4_D4	-4.02597	1.74e-09		Other glycan degradation	DDC	-0.215998	9.65649e-11
Cyp4a14	C78339																										Fatty acid degradation	CCl4_D7	-3.66481	1.00122e-08		Other glycan degradation	Tr	-0.175483	/
Hspb1	Psat1																										Fatty acid degradation	APAP_6h	3.33002	3.38918e-07		Other types of O-glycan biosynthesis	IH	0.202385	0
Angptl8	Slc39a1																										Fatty acid degradation	APAP_24h	3.96036	1.74e-09		Other types of O-glycan biosynthesis	MH	0.131528	2.08948e-245
Klf6	Fdx1l																										Fatty acid degradation	APAP_48h	4.04438	1.74e-09		Other types of O-glycan biosynthesis	DDC	0.0564396	4.25544e-19
Prc1	Tubb5																										Fatty acid degradation	Tr_1W	4.24107	2.175e-09		Other types of O-glycan biosynthesis	Tr	0.074681	/
Tacc3	Itih3																										Fatty acid degradation	Tr_3W	3.70682	3.12037e-09		Pantothenate and CoA biosynthesis	IH	-0.263	8.73429e-144
Phlda3	Birc5																										Fatty acid degradation	LPLC	-2.05823	0.0147486		Pantothenate and CoA biosynthesis	MH	-0.253934	3.8398e-153
Blvrb	Erdr1																										Fatty acid elongation	PHx_8h	-2.08989	0.00918476		Pantothenate and CoA biosynthesis	DDC	-0.0395901	1.77823e-200
Ccna2	Stfa2l1																										Fatty acid elongation	PHx_D1	-2.29704	0.00281217		Pantothenate and CoA biosynthesis	Tr	-0.174678	/
Hes1	Idi1																										Fatty acid elongation	PHx_D2	-2.32049	0.00404094		Pentose and glucuronate interconversions	IH	-0.296607	0
Cyp17a1	Stfa2																										Fatty acid elongation	CCl4_D2	-2.15578	0.00436686		Pentose and glucuronate interconversions	MH	-0.0741602	6.65238e-134
Tubb5	Sult1d1																										Fatty acid elongation	CCl4_D4	-2.42794	0.00236185		Pentose and glucuronate interconversions	DDC	0.0120258	0.000357637
Hsd17b6	Mcm6																										Fatty acid elongation	CCl4_D7	-2.40323	0.00110424		Pentose and glucuronate interconversions	Tr	-0.000911052	/
Slc1a1	Stfa3																										Fatty acid elongation	APAP_6h	1.22782	0.33617		Phenylalanine metabolism	IH	-0.0910046	0
Racgap1	Epb4.1l4aos																										Fatty acid elongation	APAP_24h	1.69554	0.0683704		Phenylalanine metabolism	MH	0.00522716	1.36587e-195
Plk1	Anp32b																										Fatty acid elongation	APAP_48h	2.47277	0.000439131		Phenylalanine metabolism	DDC	-0.0980281	0
Orm2	Rgn																										Fatty acid elongation	Tr_1W	2.05226	0.0115143		Phenylalanine metabolism	Tr	0.114477	/
Nek2	Lyrm5																										Fatty acid elongation	Tr_3W	3.08717	1.99919e-06		Phosphonate and phosphinate metabolism	IH	-0.499543	0
Ddit4l	Tmsb4x																										Fatty acid elongation	LPLC	1.27373	0.298981		Phosphonate and phosphinate metabolism	MH	-0.261136	1.32646e-15
Cox7a1	Tstd1																										Folate biosynthesis	PHx_8h	1.43624	0.138409		Phosphonate and phosphinate metabolism	DDC	-0.0326725	4.55133e-76
Tyms	S100g																										Folate biosynthesis	PHx_D1	-1.99547	0.0106394		Phosphonate and phosphinate metabolism	Tr	-0.198758	/
Hells	Pvrl3																										Folate biosynthesis	PHx_D2	-1.90362	0.0551057		Porphyrin metabolism	IH	-0.34229	0
Poc1a	Car2																										Folate biosynthesis	CCl4_D2	-2.02244	0.00960566		Porphyrin metabolism	MH	-0.126052	6.73755e-40
Tekt5	Retnlg																										Folate biosynthesis	CCl4_D4	-1.93981	0.0328483		Porphyrin metabolism	DDC	-0.020413	3.08802e-95
Gadd45a	Hmgn2																										Folate biosynthesis	CCl4_D7	-1.94465	0.010607		Porphyrin metabolism	Tr	-0.0939561	/
Junb	Rtfdc1																										Folate biosynthesis	APAP_6h	-1.03473	0.490141		Primary bile acid biosynthesis	IH	-0.389925	0
Serpinb1a	Tmem261																										Folate biosynthesis	APAP_24h	1.24255	0.30411		Primary bile acid biosynthesis	MH	-0.186078	2.12345e-33
Mki67	Meg3																										Folate biosynthesis	APAP_48h	2.19337	0.00282357		Primary bile acid biosynthesis	DDC	-0.0766376	7.09089e-193
Cyp7a1	Agpat6																										Folate biosynthesis	Tr_1W	1.96253	0.0171629		Primary bile acid biosynthesis	Tr	-0.236221	/
Diaph3	Sept2																										Folate biosynthesis	Tr_3W	2.71799	8.19669e-05		Propanoate metabolism	IH	-0.308501	0
Abcc5	Sqrdl																										Folate biosynthesis	LPLC	1.17902	0.344183		Propanoate metabolism	MH	-0.223268	0
Ect2	Slc39a5																										Fructose and mannose metabolism	PHx_8h	1.17813	0.295999		Propanoate metabolism	DDC	-0.0374919	3.32892e-07
Aurka	Nipal1																										Fructose and mannose metabolism	PHx_D1	1.33213	0.190114		Propanoate metabolism	Tr	-0.0586251	/
Tinagl1	Neat1																										Fructose and mannose metabolism	PHx_D2	0.936828	0.593056		Purine metabolism	IH	-0.114321	6.7692e-109
Upp1	Ubl4																										Fructose and mannose metabolism	CCl4_D2	1.41447	0.177164		Purine metabolism	MH	-0.123617	1.91816e-246
Lxn	Gstp3																										Fructose and mannose metabolism	CCl4_D4	1.42371	0.169591		Purine metabolism	DDC	-0.0970841	7.85711e-12
Ddit3	Hmgb2																										Fructose and mannose metabolism	CCl4_D7	1.24199	0.317912		Purine metabolism	Tr	-0.0860606	/
Rnd1	Lpin1																										Fructose and mannose metabolism	APAP_6h	0.688153	0.836929		Pyrimidine metabolism	IH	-0.265757	0
Pmm1	Morc4																										Fructose and mannose metabolism	APAP_24h	-0.569541	0.973655		Pyrimidine metabolism	MH	-0.236724	0
H1fx	A2m																										Fructose and mannose metabolism	APAP_48h	0.614449	0.905455		Pyrimidine metabolism	DDC	-0.117791	1.09176e-05
Spc25	Nfia																										Fructose and mannose metabolism	Tr_1W	1.24048	0.263751		Pyrimidine metabolism	Tr	-0.129704	/
Gadd45b	Hsd3b1																										Fructose and mannose metabolism	Tr_3W	2.04286	0.00901696		Retinol metabolism	IH	-0.359631	0
Ckap2	Ppp1cc																										Fructose and mannose metabolism	LPLC	1.33634	0.273361		Retinol metabolism	MH	-0.101284	7.98763e-241
Maoa	Ict1																										Galactose metabolism	PHx_8h	-1.0124	0.427117		Retinol metabolism	DDC	0.00764824	1.3458e-38
Nusap1	Fam134a																										Galactose metabolism	PHx_D1	-0.804968	0.74494		Retinol metabolism	Tr	-0.0193129	/
Cenph	Ppap2b																										Galactose metabolism	PHx_D2	-0.712025	0.885972		Riboflavin metabolism	IH	-0.497316	1.7434e-254
Icam1	Ccbl1																										Galactose metabolism	CCl4_D2	0.899263	0.659606		Riboflavin metabolism	MH	-0.37177	1.3659e-67
Psat1	Toporsos																										Galactose metabolism	CCl4_D4	0.991554	0.536821		Riboflavin metabolism	DDC	-0.129309	8.50425e-102
Chka	Rbp2																										Galactose metabolism	CCl4_D7	0.961597	0.579182		Riboflavin metabolism	Tr	-0.282462	/
Ccdc34	Uroc1																										Galactose metabolism	APAP_6h	0.952943	0.572549		Selenocompound metabolism	IH	-0.31529	0
Acot3	Tmsb10																										Galactose metabolism	APAP_24h	1.1883	0.340262		Selenocompound metabolism	MH	-0.330373	0
Sdcbp2	Spink1																										Galactose metabolism	APAP_48h	1.28898	0.239363		Selenocompound metabolism	DDC	-0.137312	4.81814e-86
Igfbp7	Tonsl																										Galactose metabolism	Tr_1W	1.86706	0.0284319		Selenocompound metabolism	Tr	-0.0281315	/
Hist1h4c	Stmn1																										Galactose metabolism	Tr_3W	2.22342	0.00257413		Sphingolipid metabolism	IH	-0.277903	0
Clec4g	Gltscr2																										Galactose metabolism	LPLC	1.22172	0.324653		Sphingolipid metabolism	MH	-0.248652	0
Slc39a2	Cd63																										Glutathione metabolism	PHx_8h	-2.64974	0.000329576		Sphingolipid metabolism	DDC	-0.0955076	1.96216e-48
Cks1b	Apoa1bp																										Glutathione metabolism	PHx_D1	-2.15807	0.00735611		Sphingolipid metabolism	Tr	-0.153075	/
Snhg15	Stra13																										Glutathione metabolism	PHx_D2	-2.39024	0.00475342		Starch and sucrose metabolism	IH	-0.203306	0
Osgin1	Got1																										Glutathione metabolism	CCl4_D2	-2.3603	0.000393145		Starch and sucrose metabolism	MH	-0.141376	1.98057e-96
Rnf138rt1	Fam195a																										Glutathione metabolism	CCl4_D4	-1.65263	0.0486439		Starch and sucrose metabolism	DDC	-0.0743873	4.84166e-07
Smc2	Marcks																										Glutathione metabolism	CCl4_D7	-2.19455	0.0034111		Starch and sucrose metabolism	Tr	-0.0907402	/
Smc4	Igfbp2																										Glutathione metabolism	APAP_6h	-1.69435	0.110069		Steroid biosynthesis	IH	-0.511748	0
S100a6	Calml4																										Glutathione metabolism	APAP_24h	-1.54408	0.0811966		Steroid biosynthesis	MH	-0.167855	2.44881e-134
Lnx1	Nhp2l1																										Glutathione metabolism	APAP_48h	1.38262	0.150629		Steroid biosynthesis	DDC	0.158884	0
Meig1	Ctage5																										Glutathione metabolism	Tr_1W	3.693	1.14221e-08		Steroid biosynthesis	Tr	-0.270914	/
Sparc	Malat1																										Glutathione metabolism	Tr_3W	4.18735	1.74e-09		Steroid hormone biosynthesis	IH	-0.351718	0
Hbegf	Cyp4a31																										Glutathione metabolism	LPLC	1.25882	0.298981		Steroid hormone biosynthesis	MH	-0.0233571	0.00023156
Arhgdig	Adck3																										Glycerolipid metabolism	PHx_8h	1.55195	0.0965789		Steroid hormone biosynthesis	DDC	-0.0155901	2.356e-50
Nrg1	Gyk																										Glycerolipid metabolism	PHx_D1	1.42725	0.150346		Steroid hormone biosynthesis	Tr	-0.0496031	/
Cyp2b9	Selt																										Glycerolipid metabolism	PHx_D2	0.856047	0.687211		Sulfur metabolism	IH	-0.449898	0
Krt20	Deb1																										Glycerolipid metabolism	CCl4_D2	1.12673	0.402778		Sulfur metabolism	MH	-0.242909	5.95187e-246
Ecm1	Tceb1																										Glycerolipid metabolism	CCl4_D4	1.29687	0.240807		Sulfur metabolism	DDC	-0.0161966	1.57901e-10
Cox6b2	Pcp4l1																										Glycerolipid metabolism	CCl4_D7	1.32402	0.253154		Sulfur metabolism	Tr	-0.0627315	/
Tex14	Foxq1																										Glycerolipid metabolism	APAP_6h	1.05647	0.471869		Taurine and hypotaurine metabolism	IH	-0.169074	2.40167e-177
Cxcl1	Cyp2b9																										Glycerolipid metabolism	APAP_24h	1.63315	0.0811966		Taurine and hypotaurine metabolism	MH	-0.136039	7.47011e-124
G6pdx	Rgs16																										Glycerolipid metabolism	APAP_48h	1.91659	0.0113663		Taurine and hypotaurine metabolism	DDC	-0.0577564	0.671389
Gadd45g	Cyp2a22																										Glycerolipid metabolism	Tr_1W	2.52936	0.000438745		Taurine and hypotaurine metabolism	Tr	-0.0556939	/
Cenpw	Vimp																										Glycerolipid metabolism	Tr_3W	2.40056	0.00135895		Terpenoid backbone biosynthesis	IH	-0.254621	1.46226e-106
Gpc3	Cml2																										Glycerolipid metabolism	LPLC	1.58688	0.113119		Terpenoid backbone biosynthesis	MH	-0.242564	1.38994e-112
Ptpn14	Bex2																										Glycerophospholipid metabolism	PHx_8h	1.56285	0.0820442		Terpenoid backbone biosynthesis	DDC	0.135236	0
Top2a	Ube2s																										Glycerophospholipid metabolism	PHx_D1	0.991381	0.497673		Terpenoid backbone biosynthesis	Tr	-0.310659	/
Spp1	Paqr9																										Glycerophospholipid metabolism	PHx_D2	1.15172	0.371643		Thiamine metabolism	IH	-0.151246	2.99047e-72
Wfdc15b	Cyp2c69																										Glycerophospholipid metabolism	CCl4_D2	0.527293	0.975216		Thiamine metabolism	MH	-0.15366	7.13119e-73
Ndrg1	Sep15																										Glycerophospholipid metabolism	CCl4_D4	-0.718129	0.857685		Thiamine metabolism	DDC	-0.138989	7.48799e-46
Cybb	Sepw1																										Glycerophospholipid metabolism	CCl4_D7	-0.933915	0.635965		Thiamine metabolism	Tr	-0.218599	/
Rbp7	Bex1																										Glycerophospholipid metabolism	APAP_6h	2.14407	0.00919716		Tryptophan metabolism	IH	-0.314524	0
Syce3	Lars2																										Glycerophospholipid metabolism	APAP_24h	1.81216	0.0228215		Tryptophan metabolism	MH	-0.191395	0
Gdpd3	Akr1b7																										Glycerophospholipid metabolism	APAP_48h	2.21153	0.00154156		Tryptophan metabolism	DDC	-0.0497617	0.59165
Slc1a4	Akr1c18																										Glycerophospholipid metabolism	Tr_1W	2.54266	0.000202326		Tryptophan metabolism	Tr	-0.0471641	/
Zmynd12	Idh2																										Glycerophospholipid metabolism	Tr_3W	2.11178	0.00435853		Tyrosine metabolism	IH	-0.105519	0
Anp32b	Cyp2c44																										Glycerophospholipid metabolism	LPLC	2.31899	0.0017794		Tyrosine metabolism	MH	0.0322338	2.0945e-194
Acsm4	Slc13a3																										Glycine, serine and threonine metabolism	PHx_8h	2.26489	0.00374072		Tyrosine metabolism	DDC	-0.122523	0
Selenok	Grb10																										Glycine, serine and threonine metabolism	PHx_D1	1.93995	0.0199165		Tyrosine metabolism	Tr	0.118318	/
S100g	Bex4																										Glycine, serine and threonine metabolism	PHx_D2	-2.15266	0.018703		Valine, leucine and isoleucine biosynthesis	IH	-0.0953513	0
Fst	Igfbp1																										Glycine, serine and threonine metabolism	CCl4_D2	-2.62321	0.000276975		Valine, leucine and isoleucine biosynthesis	MH	0.0193393	0
Slfn9	Sult2a2																										Glycine, serine and threonine metabolism	CCl4_D4	-2.71995	0.000127239		Valine, leucine and isoleucine biosynthesis	DDC	-0.0768104	0
Cenpe	Ptma																										Glycine, serine and threonine metabolism	CCl4_D7	-2.44966	0.00110424		Valine, leucine and isoleucine biosynthesis	Tr	0.332811	/
Ier3	Hsd3b7																										Glycine, serine and threonine metabolism	APAP_6h	2.55879	0.000309251		Valine, leucine and isoleucine degradation	IH	-0.225506	0
Nat8f2	Coasy																										Glycine, serine and threonine metabolism	APAP_24h	2.87971	3.85491e-06		Valine, leucine and isoleucine degradation	MH	-0.21421	0
Ckb	Gpc3																										Glycine, serine and threonine metabolism	APAP_48h	3.34475	4.99298e-09		Valine, leucine and isoleucine degradation	DDC	0.00555712	1.30176e-98
Shcbp1	Camp																										Glycine, serine and threonine metabolism	Tr_1W	2.72974	9.84346e-05		Valine, leucine and isoleucine degradation	Tr	-0.0816423	/
Prim1	Ccbl2																										Glycine, serine and threonine metabolism	Tr_3W	3.6747	7.43597e-09		Various types of N-glycan biosynthesis	IH	-0.32756	0
Rasgrp2	Rbp1																										Glycine, serine and threonine metabolism	LPLC	-1.59696	0.0876304		Various types of N-glycan biosynthesis	MH	-0.226627	5.91256e-297
Rsad2	Selk																										Glycolysis / Gluconeogenesis	PHx_8h	1.86809	0.010293		Various types of N-glycan biosynthesis	DDC	-0.109694	4.49158e-11
Fgfbp1	Ngp																										Glycolysis / Gluconeogenesis	PHx_D1	2.30025	0.0031916		Various types of N-glycan biosynthesis	Tr	-0.134157	/
Ccl2	Cml1																										Glycolysis / Gluconeogenesis	PHx_D2	2.09785	0.0131323		Vitamin B6 metabolism	IH	-0.25956	0.0344049
Ces1a	Cyp3a44																										Glycolysis / Gluconeogenesis	CCl4_D2	-1.36341	0.186799		Vitamin B6 metabolism	MH	-0.0998286	2.04202e-267
Calml4	Myeov2																										Glycolysis / Gluconeogenesis	CCl4_D4	-1.64469	0.0633334		Vitamin B6 metabolism	DDC	-0.0104376	0
Trib3	Actg1																										Glycolysis / Gluconeogenesis	CCl4_D7	-1.6639	0.041887		Vitamin B6 metabolism	Tr	-0.218885	/
Pclaf	Ngfrap1																										Glycolysis / Gluconeogenesis	APAP_6h	1.30607	0.244228
Plat	Stfa1																										Glycolysis / Gluconeogenesis	APAP_24h	2.14211	0.0054677
Aurkb	Wbp5																										Glycolysis / Gluconeogenesis	APAP_48h	2.40195	0.000454034
Sct	Peg3																										Glycolysis / Gluconeogenesis	Tr_1W	3.30444	4.14237e-07
Mcm6	Tomm20																										Glycolysis / Gluconeogenesis	Tr_3W	3.19571	4.21092e-07
Lhpp	Hbb-bt																										Glycolysis / Gluconeogenesis	LPLC	1.74986	0.040387
Clic1	Hba-a2																										Glycosaminoglycan biosynthesis - chondroitin sulfate / dermatan sulfate	PHx_8h	1.57281	0.0832102
Sh3bgrl3	Defb1																										Glycosaminoglycan biosynthesis - chondroitin sulfate / dermatan sulfate	PHx_D1	1.39329	0.165133
Serpina5	Cyp4a14																										Glycosaminoglycan biosynthesis - chondroitin sulfate / dermatan sulfate	PHx_D2	1.21027	0.319512
Ly6a	Sult2a6																										Glycosaminoglycan biosynthesis - chondroitin sulfate / dermatan sulfate	CCl4_D2	2.14669	0.00330827
Cyp2s1	Abhd2																										Glycosaminoglycan biosynthesis - chondroitin sulfate / dermatan sulfate	CCl4_D4	2.13097	0.00438042
Cidea	Hba-a1																										Glycosaminoglycan biosynthesis - chondroitin sulfate / dermatan sulfate	CCl4_D7	2.07009	0.00801806
Krt76	S100a8																										Glycosaminoglycan biosynthesis - chondroitin sulfate / dermatan sulfate	APAP_6h	-1.29631	0.214211
Lig1	Tceb2																										Glycosaminoglycan biosynthesis - chondroitin sulfate / dermatan sulfate	APAP_24h	-1.31504	0.205706
Mgst1	Yam1																										Glycosaminoglycan biosynthesis - chondroitin sulfate / dermatan sulfate	APAP_48h	-1.13916	0.308141
A2ml1	Shfm1																										Glycosaminoglycan biosynthesis - chondroitin sulfate / dermatan sulfate	Tr_1W	1.24111	0.23989
H2-Aa	H2afz																										Glycosaminoglycan biosynthesis - chondroitin sulfate / dermatan sulfate	Tr_3W	-1.55695	0.0884089
Dut	S100a9																										Glycosaminoglycan biosynthesis - chondroitin sulfate / dermatan sulfate	LPLC	-1.47467	0.151494
Obox8	Cdkn1c																										Glycosaminoglycan biosynthesis - heparan sulfate / heparin	PHx_8h	1.42429	0.145678
Dnajc9	Gnb2l1																										Glycosaminoglycan biosynthesis - heparan sulfate / heparin	PHx_D1	1.28642	0.232327
Wfdc17	Atp5g2																										Glycosaminoglycan biosynthesis - heparan sulfate / heparin	PHx_D2	1.06198	0.462846
Spink1	Hrsp12																										Glycosaminoglycan biosynthesis - heparan sulfate / heparin	CCl4_D2	1.0656	0.484136
Ly6k	Fn1																										Glycosaminoglycan biosynthesis - heparan sulfate / heparin	CCl4_D4	1.08907	0.438868
Tff3	Afp																										Glycosaminoglycan biosynthesis - heparan sulfate / heparin	CCl4_D7	1.18178	0.35543
Anln	Slc25a4																										Glycosaminoglycan biosynthesis - heparan sulfate / heparin	APAP_6h	1.37062	0.223077
Cmtm7	Hbb-bs																										Glycosaminoglycan biosynthesis - heparan sulfate / heparin	APAP_24h	1.39943	0.16597
Mis18bp1	Igf2																										Glycosaminoglycan biosynthesis - heparan sulfate / heparin	APAP_48h	1.79445	0.0214276
Arhgap10	Pgam1																										Glycosaminoglycan biosynthesis - heparan sulfate / heparin	Tr_1W	-0.914471	0.603329
Aqp1	Sumo2																										Glycosaminoglycan biosynthesis - heparan sulfate / heparin	Tr_3W	-0.895683	0.628916
Aldh3a2	Lpl																										Glycosaminoglycan biosynthesis - heparan sulfate / heparin	LPLC	1.01633	0.504338
Bglap3	Ptp4a1																										Glycosaminoglycan biosynthesis - keratan sulfate	PHx_8h	1.06213	0.405012
Clspn	Rbm3																										Glycosaminoglycan biosynthesis - keratan sulfate	PHx_D1	1.63627	0.0839009
Cd68	Hao2																										Glycosaminoglycan biosynthesis - keratan sulfate	PHx_D2	1.70188	0.0788295
Snord13	Atf5																										Glycosaminoglycan biosynthesis - keratan sulfate	CCl4_D2	0.800911	0.789261
Rasl11a	Ftl1																										Glycosaminoglycan biosynthesis - keratan sulfate	CCl4_D4	0.968964	0.552048
Igfbp1	Apoc2																										Glycosaminoglycan biosynthesis - keratan sulfate	CCl4_D7	0.783959	0.791239
Cebpb	Cebpb																										Glycosaminoglycan biosynthesis - keratan sulfate	APAP_6h	1.10037	0.46722
Mcub.1	Trf																										Glycosaminoglycan biosynthesis - keratan sulfate	APAP_24h	0.754495	0.790852
Mcm3	Sepp1																										Glycosaminoglycan biosynthesis - keratan sulfate	APAP_48h	0.679805	0.873482
Ndc80	Mpc1																										Glycosaminoglycan biosynthesis - keratan sulfate	Tr_1W	1.18422	0.309822
Lmnb1	Hacl1																										Glycosaminoglycan biosynthesis - keratan sulfate	Tr_3W	1.0951	0.376974
Cenpk	Atp5o.1																										Glycosaminoglycan biosynthesis - keratan sulfate	LPLC	0.716057	0.868664
Anxa13	Uba52																										Glycosaminoglycan degradation	PHx_8h	-1.2457	0.224495
Dusp5	Sult2a5																										Glycosaminoglycan degradation	PHx_D1	-1.04891	0.42522
Hilpda	Sult2a1																										Glycosaminoglycan degradation	PHx_D2	0.955621	0.588787
Cenpf	Fabp5																										Glycosaminoglycan degradation	CCl4_D2	1.21647	0.322003
Dlk1	Eef1a1																										Glycosaminoglycan degradation	CCl4_D4	1.12537	0.398854
Cyp4a31	H19																										Glycosaminoglycan degradation	CCl4_D7	1.09975	0.425077
Cdkn2b																											Glycosaminoglycan degradation	APAP_6h	1.76362	0.0541994
Gprc5d																											Glycosaminoglycan degradation	APAP_24h	1.3059	0.221453
Lyz2																											Glycosaminoglycan degradation	APAP_48h	1.36903	0.179487
Socs1																											Glycosaminoglycan degradation	Tr_1W	0.922835	0.570288
Cpe																											Glycosaminoglycan degradation	Tr_3W	1.2675	0.235484
Tsku																											Glycosaminoglycan degradation	LPLC	2.13315	0.00448291
Tipin																											Glycosphingolipid biosynthesis - ganglio series	PHx_8h	1.44451	0.122835
Dcn																											Glycosphingolipid biosynthesis - ganglio series	PHx_D1	1.0819	0.407741
Lrrc75b																											Glycosphingolipid biosynthesis - ganglio series	PHx_D2	0.952835	0.588832
Fbp2																											Glycosphingolipid biosynthesis - ganglio series	CCl4_D2	-1.01758	0.494015
Igf2																											Glycosphingolipid biosynthesis - ganglio series	CCl4_D4	-0.971112	0.552048
Gulo																											Glycosphingolipid biosynthesis - ganglio series	CCl4_D7	-1.15554	0.371326
Fam47e																											Glycosphingolipid biosynthesis - ganglio series	APAP_6h	1.4943	0.167504
Hba-a1																											Glycosphingolipid biosynthesis - ganglio series	APAP_24h	1.05307	0.4588
Fasn																											Glycosphingolipid biosynthesis - ganglio series	APAP_48h	1.30674	0.239363
Ube2s																											Glycosphingolipid biosynthesis - ganglio series	Tr_1W	1.29687	0.214758
Tmem261																											Glycosphingolipid biosynthesis - ganglio series	Tr_3W	1.67541	0.0615433
Pvrl3																											Glycosphingolipid biosynthesis - ganglio series	LPLC	1.38997	0.238086
Wbp5																											Glycosphingolipid biosynthesis - globo and isoglobo series	PHx_8h	1.26723	0.237412
Fdx1l																											Glycosphingolipid biosynthesis - globo and isoglobo series	PHx_D1	1.34658	0.196289
C78339																											Glycosphingolipid biosynthesis - globo and isoglobo series	PHx_D2	1.08199	0.433212
Erdr1																											Glycosphingolipid biosynthesis - globo and isoglobo series	CCl4_D2	0.739153	0.807968
Sept2																											Glycosphingolipid biosynthesis - globo and isoglobo series	CCl4_D4	0.89914	0.644394
Mettl20																											Glycosphingolipid biosynthesis - globo and isoglobo series	CCl4_D7	0.743768	0.822309
Ubl4																											Glycosphingolipid biosynthesis - globo and isoglobo series	APAP_6h	0.736104	0.805323
Mup10																											Glycosphingolipid biosynthesis - globo and isoglobo series	APAP_24h	-0.683253	0.930597
Sucnr1																											Glycosphingolipid biosynthesis - globo and isoglobo series	APAP_48h	0.671001	0.873482
G0s2																											Glycosphingolipid biosynthesis - globo and isoglobo series	Tr_1W	1.1627	0.309822
Fn1																											Glycosphingolipid biosynthesis - globo and isoglobo series	Tr_3W	0.928731	0.551852
Lyrm5																											Glycosphingolipid biosynthesis - globo and isoglobo series	LPLC	0.708925	0.868664
Rtfdc1																											Glycosphingolipid biosynthesis - lacto and neolacto series	PHx_8h	1.90755	0.0137876
Ugt2b38																											Glycosphingolipid biosynthesis - lacto and neolacto series	PHx_D1	1.87352	0.0239943
Nhp2l1																											Glycosphingolipid biosynthesis - lacto and neolacto series	PHx_D2	1.95744	0.0256569
Ppap2b																											Glycosphingolipid biosynthesis - lacto and neolacto series	CCl4_D2	1.15569	0.400794
Ict1																											Glycosphingolipid biosynthesis - lacto and neolacto series	CCl4_D4	1.19301	0.340085
Fam195a																											Glycosphingolipid biosynthesis - lacto and neolacto series	CCl4_D7	1.1535	0.380625
Apoa1bp																											Glycosphingolipid biosynthesis - lacto and neolacto series	APAP_6h	1.03251	0.490141
Tonsl																											Glycosphingolipid biosynthesis - lacto and neolacto series	APAP_24h	0.90223	0.620983
Ces2a																											Glycosphingolipid biosynthesis - lacto and neolacto series	APAP_48h	0.79496	0.78479
Sult2a1																											Glycosphingolipid biosynthesis - lacto and neolacto series	Tr_1W	1.12212	0.368752
Agpat6																											Glycosphingolipid biosynthesis - lacto and neolacto series	Tr_3W	1.38811	0.168984
Sult2a6																											Glycosphingolipid biosynthesis - lacto and neolacto series	LPLC	-1.11827	0.378261
Selenoh																											Glycosylphosphatidylinositol (GPI)-anchor biosynthesis	PHx_8h	-2.09569	0.010293
Atf5																											Glycosylphosphatidylinositol (GPI)-anchor biosynthesis	PHx_D1	-2.00265	0.0119411
Ppat-2																											Glycosylphosphatidylinositol (GPI)-anchor biosynthesis	PHx_D2	-1.54638	0.146209
Sqrdl																											Glycosylphosphatidylinositol (GPI)-anchor biosynthesis	CCl4_D2	-1.44263	0.0873501
Gyk																											Glycosylphosphatidylinositol (GPI)-anchor biosynthesis	CCl4_D4	-1.47943	0.175239
Gltscr2																											Glycosylphosphatidylinositol (GPI)-anchor biosynthesis	CCl4_D7	1.20226	0.359631
Hbb-bs																											Glycosylphosphatidylinositol (GPI)-anchor biosynthesis	APAP_6h	0.944496	0.572549
Fam134a																											Glycosylphosphatidylinositol (GPI)-anchor biosynthesis	APAP_24h	1.50845	0.114743
Stra13																											Glycosylphosphatidylinositol (GPI)-anchor biosynthesis	APAP_48h	1.79755	0.0288827
Toporsos																											Glycosylphosphatidylinositol (GPI)-anchor biosynthesis	Tr_1W	1.11204	0.368752
Malat1																											Glycosylphosphatidylinositol (GPI)-anchor biosynthesis	Tr_3W	1.20179	0.290951
Polr2l																											Glycosylphosphatidylinositol (GPI)-anchor biosynthesis	LPLC	2.16251	0.00602329
Lars2																											Glyoxylate and dicarboxylate metabolism	PHx_8h	2.22374	0.00391178
Borcs8																											Glyoxylate and dicarboxylate metabolism	PHx_D1	-2.12743	0.00806106
Ccbl1																											Glyoxylate and dicarboxylate metabolism	PHx_D2	-2.53611	0.00144055
Clec2d																											Glyoxylate and dicarboxylate metabolism	CCl4_D2	-4.30934	1.74e-09
Msmo1																											Glyoxylate and dicarboxylate metabolism	CCl4_D4	-3.86838	8.00877e-09
Tceb1																											Glyoxylate and dicarboxylate metabolism	CCl4_D7	-3.50677	1.08729e-07
Coasy																											Glyoxylate and dicarboxylate metabolism	APAP_6h	2.25466	0.00319329
Csad																											Glyoxylate and dicarboxylate metabolism	APAP_24h	3.28569	4.53247e-08
Cyp2u1																											Glyoxylate and dicarboxylate metabolism	APAP_48h	3.27341	1.20433e-08
Ctage5																											Glyoxylate and dicarboxylate metabolism	Tr_1W	2.68941	0.000131279
Deb1																											Glyoxylate and dicarboxylate metabolism	Tr_3W	3.18461	1.52248e-06
Vimp																											Glyoxylate and dicarboxylate metabolism	LPLC	1.19438	0.344183
Hao2																											Histidine metabolism	PHx_8h	1.01421	0.443295
Rgs16																											Histidine metabolism	PHx_D1	1.30137	0.220703
Nat8f5																											Histidine metabolism	PHx_D2	1.16731	0.35135
Cyp4a12a																											Histidine metabolism	CCl4_D2	-1.35051	0.179189
Cyp2c67																											Histidine metabolism	CCl4_D4	-1.16189	0.325
Selt																											Histidine metabolism	CCl4_D7	-1.12464	0.406319
Hectd2os																											Histidine metabolism	APAP_6h	1.85627	0.0436377
Hsd11b1																											Histidine metabolism	APAP_24h	2.05959	0.0066782
Hacl1-2																											Histidine metabolism	APAP_48h	2.0989	0.00319199
Nat8																											Histidine metabolism	Tr_1W	2.14868	0.00547316
Ces1f																											Histidine metabolism	Tr_3W	2.30814	0.00238461
Insig1																											Histidine metabolism	LPLC	1.36926	0.271338
Adck3																											Inositol phosphate metabolism	PHx_8h	1.48233	0.102934
Snhg3																											Inositol phosphate metabolism	PHx_D1	1.50156	0.130173
Ptma																											Inositol phosphate metabolism	PHx_D2	1.47642	0.160355
Rbm3																											Inositol phosphate metabolism	CCl4_D2	1.8924	0.0136427
Rsrp1																											Inositol phosphate metabolism	CCl4_D4	1.98664	0.00548431
Cyp2d40																											Inositol phosphate metabolism	CCl4_D7	2.08351	0.00712687
Cyp7b1																											Inositol phosphate metabolism	APAP_6h	2.8164	7.4923e-05
Sep15																											Inositol phosphate metabolism	APAP_24h	2.36937	0.000680647
Neat1																											Inositol phosphate metabolism	APAP_48h	1.8571	0.0113663
Hmgcs1																											Inositol phosphate metabolism	Tr_1W	2.11026	0.010324
Ccbl2																											Inositol phosphate metabolism	Tr_3W	1.01348	0.478481
Tomm20																											Inositol phosphate metabolism	LPLC	1.99293	0.0141493
Ces1e																											Linoleic acid metabolism	PHx_8h	-1.5259	0.0820442
Sepw1																											Linoleic acid metabolism	PHx_D1	-1.44403	0.150346
Hsd3b7																											Linoleic acid metabolism	PHx_D2	-1.06625	0.434681
Cyp2c44																											Linoleic acid metabolism	CCl4_D2	-1.71818	0.0745186
Myeov2																											Linoleic acid metabolism	CCl4_D4	-1.39689	0.186503
Selk																											Linoleic acid metabolism	CCl4_D7	-1.15034	0.377792
Idi1																											Linoleic acid metabolism	APAP_6h	1.18659	0.378493
Mup14																											Linoleic acid metabolism	APAP_24h	1.67729	0.0716998
Dhdh																											Linoleic acid metabolism	APAP_48h	1.56035	0.0842751
Ptp4a1																											Linoleic acid metabolism	Tr_1W	-1.43849	0.108131
Keg1																											Linoleic acid metabolism	Tr_3W	1.74176	0.0239615
Paqr9																											Linoleic acid metabolism	LPLC	-2.96359	5.16674e-05
Pgam1																											Lipoic acid metabolism	PHx_8h	-1.74423	0.0707635
Sult2a5																											Lipoic acid metabolism	PHx_D1	-1.1347	0.323721
Yam1																											Lipoic acid metabolism	PHx_D2	-1.25157	0.288504
Sumo2																											Lipoic acid metabolism	CCl4_D2	-1.10957	0.420009
Atp5o.1																											Lipoic acid metabolism	CCl4_D4	-1.26255	0.277372
Cml2																											Lipoic acid metabolism	CCl4_D7	-1.24507	0.317912
Lpin1																											Lipoic acid metabolism	APAP_6h	0.522892	0.982229
Leap2																											Lipoic acid metabolism	APAP_24h	0.919458	0.58434
Gnb2l1																											Lipoic acid metabolism	APAP_48h	1.11177	0.380815
Fabp5																											Lipoic acid metabolism	Tr_1W	-0.825264	0.692478
Mup16																											Lipoic acid metabolism	Tr_3W	1.06402	0.433432
Cyp2c54																											Lipoic acid metabolism	LPLC	0.710262	0.868664
Fdps																											Lysine degradation	PHx_8h	-1.53789	0.0820442
Hacl1																											Lysine degradation	PHx_D1	-1.39287	0.163237
Cml1																											Lysine degradation	PHx_D2	-1.17308	0.35135
Mup9																											Lysine degradation	CCl4_D2	-1.53278	0.103299
Mup1																											Lysine degradation	CCl4_D4	-1.42597	0.148279
Shfm1																											Lysine degradation	CCl4_D7	-1.37343	0.213394
Oat																											Lysine degradation	APAP_6h	2.32925	0.00302949
Tceb2																											Lysine degradation	APAP_24h	2.61383	9.92069e-05
Atp5g2																											Lysine degradation	APAP_48h	2.44234	0.000309052
Gsta3																											Lysine degradation	Tr_1W	1.30816	0.233027
Thrsp																											Lysine degradation	Tr_3W	1.53218	0.0885107
Hsd3b5																											Lysine degradation	LPLC	2.35892	0.00170019
Acaa1b																											Mannose type O-glycan biosynthesis	PHx_8h	1.17192	0.295416
Ces1d																											Mannose type O-glycan biosynthesis	PHx_D1	1.62574	0.0836322
Cyp2e1																											Mannose type O-glycan biosynthesis	PHx_D2	2.17429	0.0125684
Uba52																											Mannose type O-glycan biosynthesis	CCl4_D2	1.40283	0.174232
Mup17																											Mannose type O-glycan biosynthesis	CCl4_D4	1.52149	0.142448
Mup12																											Mannose type O-glycan biosynthesis	CCl4_D7	1.58439	0.0896702
Ces1c																											Mannose type O-glycan biosynthesis	APAP_6h	1.06146	0.465616
Serpina12																											Mannose type O-glycan biosynthesis	APAP_24h	1.19083	0.317588
Apoc2																											Mannose type O-glycan biosynthesis	APAP_48h	-0.94427	0.568982
Aox3																											Mannose type O-glycan biosynthesis	Tr_1W	1.10555	0.368752
Hrsp12																											Mannose type O-glycan biosynthesis	Tr_3W	1.02785	0.440084
Eef1a1																											Mannose type O-glycan biosynthesis	LPLC	1.47326	0.195826
Slco1a1																											Metabolism of xenobiotics by cytochrome P450	PHx_8h	-3.28577	2.363e-06
Cyp2c50																											Metabolism of xenobiotics by cytochrome P450	PHx_D1	-2.75144	0.000222201
Mup7																											Metabolism of xenobiotics by cytochrome P450	PHx_D2	-3.01877	0.000128098
Elovl3																											Metabolism of xenobiotics by cytochrome P450	CCl4_D2	-2.70954	0.000111886
Mettl26																											Metabolism of xenobiotics by cytochrome P450	CCl4_D4	-2.26257	0.00198785
Nudt7																											Metabolism of xenobiotics by cytochrome P450	CCl4_D7	-2.38228	0.00110424
Mpc1																											Metabolism of xenobiotics by cytochrome P450	APAP_6h	-1.57239	0.139299
Sepp1																											Metabolism of xenobiotics by cytochrome P450	APAP_24h	1.24821	0.268887
Mup21																											Metabolism of xenobiotics by cytochrome P450	APAP_48h	1.93935	0.0113663
Rgn																											Metabolism of xenobiotics by cytochrome P450	Tr_1W	3.53774	3.67315e-08
Mup11																											Metabolism of xenobiotics by cytochrome P450	Tr_3W	3.61091	1.81922e-08
Vkorc1																											Metabolism of xenobiotics by cytochrome P450	LPLC	1.85988	0.021323
Ces3a																											Mucin type O-glycan biosynthesis	PHx_8h	1.98852	0.012447
Car3																											Mucin type O-glycan biosynthesis	PHx_D1	1.98546	0.0101297
Ang																											Mucin type O-glycan biosynthesis	PHx_D2	1.80857	0.05442
Akr1c6																											Mucin type O-glycan biosynthesis	CCl4_D2	1.13193	0.406783
Selenbp2																											Mucin type O-glycan biosynthesis	CCl4_D4	1.47607	0.168097
Ifitm2																											Mucin type O-glycan biosynthesis	CCl4_D7	1.30036	0.283899
Mup3																											Mucin type O-glycan biosynthesis	APAP_6h	1.3012	0.27764
Mup20																											Mucin type O-glycan biosynthesis	APAP_24h	0.937507	0.572046
Serpina1e																											Mucin type O-glycan biosynthesis	APAP_48h	-0.741592	0.870707
Sult2a8																											Mucin type O-glycan biosynthesis	Tr_1W	1.16159	0.309822
Serpina3k																											Mucin type O-glycan biosynthesis	Tr_3W	1.13726	0.34252
Ndufa13																											Mucin type O-glycan biosynthesis	LPLC	-0.719102	0.868664
Ppia																											N-Glycan biosynthesis	PHx_8h	-2.95633	5.25103e-05
Gapdh																											N-Glycan biosynthesis	PHx_D1	-1.54821	0.0973281
Fau																											N-Glycan biosynthesis	PHx_D2	1.25634	0.288504
Hpd																											N-Glycan biosynthesis	CCl4_D2	-2.65471	0.000317623
Ftl1																											N-Glycan biosynthesis	CCl4_D4	-1.9185	0.0181078
Cox4i1																											N-Glycan biosynthesis	CCl4_D7	-2.26807	0.00190877
Serpina1d																											N-Glycan biosynthesis	APAP_6h	1.55201	0.132885
Chchd2																											N-Glycan biosynthesis	APAP_24h	2.34569	0.000803798
Trf																											N-Glycan biosynthesis	APAP_48h	1.94386	0.0105587
Apoc4																											N-Glycan biosynthesis	Tr_1W	2.35889	0.00221839
																											N-Glycan biosynthesis	Tr_3W	2.12853	0.00326193
																											N-Glycan biosynthesis	LPLC	2.43024	0.000977657
																											Neomycin, kanamycin and gentamicin biosynthesis	PHx_8h	1.20311	0.275158
																											Neomycin, kanamycin and gentamicin biosynthesis	PHx_D1	1.28997	0.218354
																											Neomycin, kanamycin and gentamicin biosynthesis	PHx_D2	-0.82269	0.765213
																											Neomycin, kanamycin and gentamicin biosynthesis	CCl4_D2	0.940845	0.617517
																											Neomycin, kanamycin and gentamicin biosynthesis	CCl4_D4	-1.02315	0.552048
																											Neomycin, kanamycin and gentamicin biosynthesis	CCl4_D7	-1.0194	0.559993
																											Neomycin, kanamycin and gentamicin biosynthesis	APAP_6h	1.17972	0.377029
																											Neomycin, kanamycin and gentamicin biosynthesis	APAP_24h	-1.10361	0.397937
																											Neomycin, kanamycin and gentamicin biosynthesis	APAP_48h	-0.832618	0.730373
																											Neomycin, kanamycin and gentamicin biosynthesis	Tr_1W	-0.953292	0.530488
																											Neomycin, kanamycin and gentamicin biosynthesis	Tr_3W	-1.1882	0.287077
																											Neomycin, kanamycin and gentamicin biosynthesis	LPLC	0.905183	0.667291
																											Nicotinate and nicotinamide metabolism	PHx_8h	-1.60174	0.067609
																											Nicotinate and nicotinamide metabolism	PHx_D1	-1.56115	0.0839009
																											Nicotinate and nicotinamide metabolism	PHx_D2	-1.16982	0.35135
																											Nicotinate and nicotinamide metabolism	CCl4_D2	-1.44278	0.174232
																											Nicotinate and nicotinamide metabolism	CCl4_D4	-1.69349	0.0561842
																											Nicotinate and nicotinamide metabolism	CCl4_D7	-1.46317	0.0962818
																											Nicotinate and nicotinamide metabolism	APAP_6h	0.859435	0.670423
																											Nicotinate and nicotinamide metabolism	APAP_24h	1.66676	0.077735
																											Nicotinate and nicotinamide metabolism	APAP_48h	1.94303	0.0117745
																											Nicotinate and nicotinamide metabolism	Tr_1W	1.44863	0.135115
																											Nicotinate and nicotinamide metabolism	Tr_3W	1.93628	0.0144695
																											Nicotinate and nicotinamide metabolism	LPLC	1.44205	0.206359
																											Nitrogen metabolism	PHx_8h	0.765033	0.759055
																											Nitrogen metabolism	PHx_D1	0.885444	0.637133
																											Nitrogen metabolism	PHx_D2	-0.771392	0.821057
																											Nitrogen metabolism	CCl4_D2	-0.9283	0.645038
																											Nitrogen metabolism	CCl4_D4	0.689141	0.855689
																											Nitrogen metabolism	CCl4_D7	-0.880242	0.678181
																											Nitrogen metabolism	APAP_6h	1.00818	0.511765
																											Nitrogen metabolism	APAP_24h	1.18602	0.327379
																											Nitrogen metabolism	APAP_48h	1.21836	0.29092
																											Nitrogen metabolism	Tr_1W	1.26326	0.23989
																											Nitrogen metabolism	Tr_3W	1.39574	0.148434
																											Nitrogen metabolism	LPLC	0.634139	0.923854
																											One carbon pool by folate	PHx_8h	-2.22523	0.00660067
																											One carbon pool by folate	PHx_D1	-1.83172	0.0619971
																											One carbon pool by folate	PHx_D2	-1.77416	0.0588005
																											One carbon pool by folate	CCl4_D2	-1.63298	0.0655184
																											One carbon pool by folate	CCl4_D4	-1.47581	0.178437
																											One carbon pool by folate	CCl4_D7	-1.55838	0.0807037
																											One carbon pool by folate	APAP_6h	-1.00605	0.507668
																											One carbon pool by folate	APAP_24h	0.886988	0.632355
																											One carbon pool by folate	APAP_48h	1.26543	0.251465
																											One carbon pool by folate	Tr_1W	1.24126	0.254258
																											One carbon pool by folate	Tr_3W	1.99726	0.0144695
																											One carbon pool by folate	LPLC	1.35066	0.273361
																											Other glycan degradation	PHx_8h	-1.9572	0.0245098
																											Other glycan degradation	PHx_D1	-1.90503	0.0220357
																											Other glycan degradation	PHx_D2	-1.62008	0.141436
																											Other glycan degradation	CCl4_D2	0.859935	0.705106
																											Other glycan degradation	CCl4_D4	-1.21218	0.335306
																											Other glycan degradation	CCl4_D7	0.916506	0.635965
																											Other glycan degradation	APAP_6h	1.39407	0.214211
																											Other glycan degradation	APAP_24h	1.51029	0.100822
																											Other glycan degradation	APAP_48h	1.46325	0.136358
																											Other glycan degradation	Tr_1W	0.819813	0.682765
																											Other glycan degradation	Tr_3W	1.80934	0.0192736
																											Other glycan degradation	LPLC	2.0295	0.00988933
																											Other types of O-glycan biosynthesis	PHx_8h	1.12952	0.340598
																											Other types of O-glycan biosynthesis	PHx_D1	1.62894	0.0839009
																											Other types of O-glycan biosynthesis	PHx_D2	1.5053	0.141436
																											Other types of O-glycan biosynthesis	CCl4_D2	1.53111	0.126003
																											Other types of O-glycan biosynthesis	CCl4_D4	1.46905	0.142448
																											Other types of O-glycan biosynthesis	CCl4_D7	1.49105	0.128961
																											Other types of O-glycan biosynthesis	APAP_6h	1.51738	0.148318
																											Other types of O-glycan biosynthesis	APAP_24h	1.19878	0.327379
																											Other types of O-glycan biosynthesis	APAP_48h	1.27552	0.248173
																											Other types of O-glycan biosynthesis	Tr_1W	1.05244	0.425374
																											Other types of O-glycan biosynthesis	Tr_3W	-1.6188	0.0590373
																											Other types of O-glycan biosynthesis	LPLC	1.09299	0.42503
																											Oxidative phosphorylation	PHx_8h	-4.72863	4.35e-09
																											Oxidative phosphorylation	PHx_D1	-4.21977	4.35e-09
																											Oxidative phosphorylation	PHx_D2	-5.69959	3.64346e-09
																											Oxidative phosphorylation	CCl4_D2	-5.12684	1.74e-09
																											Oxidative phosphorylation	CCl4_D4	-6.28007	1.74e-09
																											Oxidative phosphorylation	CCl4_D7	-5.63895	2.175e-09
																											Oxidative phosphorylation	APAP_6h	-4.22336	8.7e-09
																											Oxidative phosphorylation	APAP_24h	-4.08581	2.20763e-09
																											Oxidative phosphorylation	APAP_48h	2.10889	0.0020421
																											Oxidative phosphorylation	Tr_1W	2.76502	3.29691e-05
																											Oxidative phosphorylation	Tr_3W	5.5957	1.74e-09
																											Oxidative phosphorylation	LPLC	-4.05763	9.44776e-09
																											Pantothenate and CoA biosynthesis	PHx_8h	-1.35474	0.158787
																											Pantothenate and CoA biosynthesis	PHx_D1	-1.88184	0.015917
																											Pantothenate and CoA biosynthesis	PHx_D2	-1.50773	0.141436
																											Pantothenate and CoA biosynthesis	CCl4_D2	-1.91309	0.0118224
																											Pantothenate and CoA biosynthesis	CCl4_D4	-1.57612	0.140635
																											Pantothenate and CoA biosynthesis	CCl4_D7	-1.45074	0.167555
																											Pantothenate and CoA biosynthesis	APAP_6h	1.55346	0.139299
																											Pantothenate and CoA biosynthesis	APAP_24h	2.50498	0.000207459
																											Pantothenate and CoA biosynthesis	APAP_48h	2.61849	8.55788e-05
																											Pantothenate and CoA biosynthesis	Tr_1W	1.6735	0.072133
																											Pantothenate and CoA biosynthesis	Tr_3W	1.53072	0.099954
																											Pantothenate and CoA biosynthesis	LPLC	2.16999	0.00441945
																											Pentose and glucuronate interconversions	PHx_8h	-1.94669	0.0177008
																											Pentose and glucuronate interconversions	PHx_D1	-1.33351	0.1999
																											Pentose and glucuronate interconversions	PHx_D2	-1.50596	0.169174
																											Pentose and glucuronate interconversions	CCl4_D2	-1.06293	0.484136
																											Pentose and glucuronate interconversions	CCl4_D4	-1.36977	0.18125
																											Pentose and glucuronate interconversions	CCl4_D7	-0.996007	0.531016
																											Pentose and glucuronate interconversions	APAP_6h	1.76487	0.0496343
																											Pentose and glucuronate interconversions	APAP_24h	2.01726	0.00887971
																											Pentose and glucuronate interconversions	APAP_48h	2.42712	0.000458947
																											Pentose and glucuronate interconversions	Tr_1W	1.88213	0.0206416
																											Pentose and glucuronate interconversions	Tr_3W	2.01206	0.0115349
																											Pentose and glucuronate interconversions	LPLC	2.78527	6.28613e-05
																											Pentose phosphate pathway	PHx_8h	-2.05013	0.010293
																											Pentose phosphate pathway	PHx_D1	-1.74161	0.0526569
																											Pentose phosphate pathway	PHx_D2	-2.11028	0.0181668
																											Pentose phosphate pathway	CCl4_D2	-1.27184	0.24734
																											Pentose phosphate pathway	CCl4_D4	-1.09795	0.408739
																											Pentose phosphate pathway	CCl4_D7	-1.07747	0.425077
																											Pentose phosphate pathway	APAP_6h	0.904301	0.627498
																											Pentose phosphate pathway	APAP_24h	1.54351	0.111781
																											Pentose phosphate pathway	APAP_48h	1.52703	0.0964846
																											Pentose phosphate pathway	Tr_1W	2.52186	0.000526553
																											Pentose phosphate pathway	Tr_3W	2.53247	0.000377266
																											Pentose phosphate pathway	LPLC	1.46569	0.206359
																											Phenylalanine metabolism	PHx_8h	2.12372	0.00581826
																											Phenylalanine metabolism	PHx_D1	1.28696	0.220703
																											Phenylalanine metabolism	PHx_D2	1.09955	0.434148
																											Phenylalanine metabolism	CCl4_D2	1.34419	0.204175
																											Phenylalanine metabolism	CCl4_D4	1.33772	0.228698
																											Phenylalanine metabolism	CCl4_D7	1.59646	0.101543
																											Phenylalanine metabolism	APAP_6h	1.94791	0.0138766
																											Phenylalanine metabolism	APAP_24h	2.00231	0.0066782
																											Phenylalanine metabolism	APAP_48h	2.00778	0.0109629
																											Phenylalanine metabolism	Tr_1W	2.31646	0.00180104
																											Phenylalanine metabolism	Tr_3W	2.2093	0.00317018
																											Phenylalanine metabolism	LPLC	-0.804107	0.831071
																											Phenylalanine, tyrosine and tryptophan biosynthesis	PHx_8h	2.11349	0.00581826
																											Phenylalanine, tyrosine and tryptophan biosynthesis	PHx_D1	1.01604	0.492024
																											Phenylalanine, tyrosine and tryptophan biosynthesis	PHx_D2	0.663548	0.890267
																											Phenylalanine, tyrosine and tryptophan biosynthesis	CCl4_D2	1.43591	0.174232
																											Phenylalanine, tyrosine and tryptophan biosynthesis	CCl4_D4	-1.40707	0.178437
																											Phenylalanine, tyrosine and tryptophan biosynthesis	CCl4_D7	-1.22534	0.317912
																											Phenylalanine, tyrosine and tryptophan biosynthesis	APAP_6h	1.87007	0.0254768
																											Phenylalanine, tyrosine and tryptophan biosynthesis	APAP_24h	1.93149	0.00845305
																											Phenylalanine, tyrosine and tryptophan biosynthesis	APAP_48h	1.94882	0.0118385
																											Phenylalanine, tyrosine and tryptophan biosynthesis	Tr_1W	2.12378	0.00462372
																											Phenylalanine, tyrosine and tryptophan biosynthesis	Tr_3W	2.18794	0.00260076
																											Phenylalanine, tyrosine and tryptophan biosynthesis	LPLC	0.618182	0.942692
																											Phosphonate and phosphinate metabolism	PHx_8h	-1.01796	0.459689
																											Phosphonate and phosphinate metabolism	PHx_D1	-1.63685	0.0836322
																											Phosphonate and phosphinate metabolism	PHx_D2	-1.5239	0.141436
																											Phosphonate and phosphinate metabolism	CCl4_D2	-2.0045	0.010717
																											Phosphonate and phosphinate metabolism	CCl4_D4	-1.97456	0.0166164
																											Phosphonate and phosphinate metabolism	CCl4_D7	-1.97486	0.0198418
																											Phosphonate and phosphinate metabolism	APAP_6h	1.53103	0.139299
																											Phosphonate and phosphinate metabolism	APAP_24h	1.6708	0.0480187
																											Phosphonate and phosphinate metabolism	APAP_48h	1.82784	0.0274122
																											Phosphonate and phosphinate metabolism	Tr_1W	1.35228	0.186091
																											Phosphonate and phosphinate metabolism	Tr_3W	1.49341	0.0890937
																											Phosphonate and phosphinate metabolism	LPLC	1.20176	0.324653
																											Porphyrin metabolism	PHx_8h	-2.26241	0.00360993
																											Porphyrin metabolism	PHx_D1	-1.86159	0.0219718
																											Porphyrin metabolism	PHx_D2	-1.83765	0.0330312
																											Porphyrin metabolism	CCl4_D2	-1.51645	0.127607
																											Porphyrin metabolism	CCl4_D4	-1.84898	0.0371218
																											Porphyrin metabolism	CCl4_D7	-1.46604	0.129615
																											Porphyrin metabolism	APAP_6h	1.78095	0.081855
																											Porphyrin metabolism	APAP_24h	2.26958	0.00159849
																											Porphyrin metabolism	APAP_48h	1.6282	0.0559605
																											Porphyrin metabolism	Tr_1W	1.59862	0.0772957
																											Porphyrin metabolism	Tr_3W	1.68427	0.0466457
																											Porphyrin metabolism	LPLC	2.27063	0.00408785
																											Primary bile acid biosynthesis	PHx_8h	-1.57488	0.106451
																											Primary bile acid biosynthesis	PHx_D1	-1.84139	0.0279948
																											Primary bile acid biosynthesis	PHx_D2	-2.06294	0.018224
																											Primary bile acid biosynthesis	CCl4_D2	-1.82395	0.0277032
																											Primary bile acid biosynthesis	CCl4_D4	-1.40576	0.186404
																											Primary bile acid biosynthesis	CCl4_D7	-1.4105	0.187313
																											Primary bile acid biosynthesis	APAP_6h	2.03706	0.0133682
																											Primary bile acid biosynthesis	APAP_24h	2.29694	0.00160379
																											Primary bile acid biosynthesis	APAP_48h	2.93513	6.83898e-07
																											Primary bile acid biosynthesis	Tr_1W	1.43849	0.150743
																											Primary bile acid biosynthesis	Tr_3W	2.06365	0.00405065
																											Primary bile acid biosynthesis	LPLC	1.30073	0.28363
																											Propanoate metabolism	PHx_8h	-2.57987	0.000946064
																											Propanoate metabolism	PHx_D1	-2.67745	0.000373536
																											Propanoate metabolism	PHx_D2	-2.89497	0.000128098
																											Propanoate metabolism	CCl4_D2	-3.56893	9.25753e-08
																											Propanoate metabolism	CCl4_D4	-3.39494	9.55718e-07
																											Propanoate metabolism	CCl4_D7	-3.35599	1.58589e-07
																											Propanoate metabolism	APAP_6h	2.25595	0.00229671
																											Propanoate metabolism	APAP_24h	3.27993	5.7115e-08
																											Propanoate metabolism	APAP_48h	3.23544	4.33229e-08
																											Propanoate metabolism	Tr_1W	2.20383	0.00404042
																											Propanoate metabolism	Tr_3W	2.47639	0.000492714
																											Propanoate metabolism	LPLC	-1.10197	0.380876
																											Purine metabolism	PHx_8h	-0.853848	0.647897
																											Purine metabolism	PHx_D1	1.14602	0.323721
																											Purine metabolism	PHx_D2	1.21758	0.333454
																											Purine metabolism	CCl4_D2	0.776692	0.806526
																											Purine metabolism	CCl4_D4	0.679777	0.862144
																											Purine metabolism	CCl4_D7	0.745246	0.822309
																											Purine metabolism	APAP_6h	-0.818625	0.765528
																											Purine metabolism	APAP_24h	0.501507	0.973655
																											Purine metabolism	APAP_48h	0.725569	0.841273
																											Purine metabolism	Tr_1W	1.17031	0.319943
																											Purine metabolism	Tr_3W	1.80411	0.0220698
																											Purine metabolism	LPLC	1.44453	0.195826
																											Pyrimidine metabolism	PHx_8h	-1.79966	0.021749
																											Pyrimidine metabolism	PHx_D1	-2.04267	0.0122236
																											Pyrimidine metabolism	PHx_D2	-1.51227	0.146209
																											Pyrimidine metabolism	CCl4_D2	-0.965073	0.617517
																											Pyrimidine metabolism	CCl4_D4	-0.95312	0.558408
																											Pyrimidine metabolism	CCl4_D7	-1.1348	0.380625
																											Pyrimidine metabolism	APAP_6h	-0.88073	0.674672
																											Pyrimidine metabolism	APAP_24h	0.804638	0.730924
																											Pyrimidine metabolism	APAP_48h	1.20554	0.29092
																											Pyrimidine metabolism	Tr_1W	1.75842	0.0410382
																											Pyrimidine metabolism	Tr_3W	3.00889	9.48853e-06
																											Pyrimidine metabolism	LPLC	2.00354	0.0147486
																											Pyruvate metabolism	PHx_8h	2.607	0.000149261
																											Pyruvate metabolism	PHx_D1	2.89392	3.20382e-05
																											Pyruvate metabolism	PHx_D2	2.37134	0.00164926
																											Pyruvate metabolism	CCl4_D2	-3.25249	9.61024e-07
																											Pyruvate metabolism	CCl4_D4	-3.3091	1.80137e-06
																											Pyruvate metabolism	CCl4_D7	-3.2118	1.2082e-06
																											Pyruvate metabolism	APAP_6h	2.06392	0.0167989
																											Pyruvate metabolism	APAP_24h	3.61051	1.74e-09
																											Pyruvate metabolism	APAP_48h	3.41947	1.74e-09
																											Pyruvate metabolism	Tr_1W	3.66372	8.81751e-09
																											Pyruvate metabolism	Tr_3W	3.14597	1.32154e-06
																											Pyruvate metabolism	LPLC	1.64708	0.107403
																											Retinol metabolism	PHx_8h	-1.95757	0.00829115
																											Retinol metabolism	PHx_D1	2.20492	0.00421884
																											Retinol metabolism	PHx_D2	-1.84264	0.0475464
																											Retinol metabolism	CCl4_D2	-1.73799	0.0333729
																											Retinol metabolism	CCl4_D4	1.2172	0.325
																											Retinol metabolism	CCl4_D7	-1.44844	0.128961
																											Retinol metabolism	APAP_6h	1.68754	0.0795479
																											Retinol metabolism	APAP_24h	2.3592	0.000637054
																											Retinol metabolism	APAP_48h	2.32523	0.000513455
																											Retinol metabolism	Tr_1W	2.97012	5.47687e-06
																											Retinol metabolism	Tr_3W	2.75081	4.30167e-05
																											Retinol metabolism	LPLC	1.7953	0.0422531
																											Riboflavin metabolism	PHx_8h	-1.25392	0.224495
																											Riboflavin metabolism	PHx_D1	-1.51609	0.11134
																											Riboflavin metabolism	PHx_D2	-1.31313	0.256148
																											Riboflavin metabolism	CCl4_D2	-1.87827	0.0289214
																											Riboflavin metabolism	CCl4_D4	-1.77493	0.0526999
																											Riboflavin metabolism	CCl4_D7	-1.78027	0.0578127
																											Riboflavin metabolism	APAP_6h	0.871562	0.670423
																											Riboflavin metabolism	APAP_24h	1.62807	0.0811966
																											Riboflavin metabolism	APAP_48h	1.71279	0.0461546
																											Riboflavin metabolism	Tr_1W	1.58586	0.0876251
																											Riboflavin metabolism	Tr_3W	1.1139	0.365479
																											Riboflavin metabolism	LPLC	2.0683	0.0063271
																											Selenocompound metabolism	PHx_8h	-1.45522	0.106451
																											Selenocompound metabolism	PHx_D1	-2.08328	0.0144994
																											Selenocompound metabolism	PHx_D2	-1.79868	0.0628417
																											Selenocompound metabolism	CCl4_D2	-1.40272	0.180103
																											Selenocompound metabolism	CCl4_D4	-1.49703	0.0985877
																											Selenocompound metabolism	CCl4_D7	-1.36498	0.220365
																											Selenocompound metabolism	APAP_6h	1.64646	0.114372
																											Selenocompound metabolism	APAP_24h	1.8307	0.0234976
																											Selenocompound metabolism	APAP_48h	2.17503	0.00384584
																											Selenocompound metabolism	Tr_1W	1.956	0.015504
																											Selenocompound metabolism	Tr_3W	1.80477	0.0233941
																											Selenocompound metabolism	LPLC	1.22512	0.324653
																											Sphingolipid metabolism	PHx_8h	1.23435	0.249229
																											Sphingolipid metabolism	PHx_D1	0.740632	0.817669
																											Sphingolipid metabolism	PHx_D2	1.14878	0.35135
																											Sphingolipid metabolism	CCl4_D2	1.3905	0.174232
																											Sphingolipid metabolism	CCl4_D4	1.32379	0.228441
																											Sphingolipid metabolism	CCl4_D7	1.26195	0.296803
																											Sphingolipid metabolism	APAP_6h	2.03356	0.0251587
																											Sphingolipid metabolism	APAP_24h	1.59764	0.0811966
																											Sphingolipid metabolism	APAP_48h	1.42104	0.141623
																											Sphingolipid metabolism	Tr_1W	2.18362	0.00462372
																											Sphingolipid metabolism	Tr_3W	2.65601	7.63162e-05
																											Sphingolipid metabolism	LPLC	2.65967	0.000135415
																											Starch and sucrose metabolism	PHx_8h	-1.14539	0.314513
																											Starch and sucrose metabolism	PHx_D1	-0.772256	0.794749
																											Starch and sucrose metabolism	PHx_D2	-0.846039	0.729007
																											Starch and sucrose metabolism	CCl4_D2	0.599651	0.952573
																											Starch and sucrose metabolism	CCl4_D4	-0.976726	0.552048
																											Starch and sucrose metabolism	CCl4_D7	-0.765179	0.789998
																											Starch and sucrose metabolism	APAP_6h	1.36062	0.242403
																											Starch and sucrose metabolism	APAP_24h	1.7262	0.0300775
																											Starch and sucrose metabolism	APAP_48h	2.40014	0.000454034
																											Starch and sucrose metabolism	Tr_1W	1.6303	0.0962729
																											Starch and sucrose metabolism	Tr_3W	1.2903	0.234133
																											Starch and sucrose metabolism	LPLC	1.32268	0.273361
																											Steroid biosynthesis	PHx_8h	-2.96751	6.03781e-05
																											Steroid biosynthesis	PHx_D1	-2.44911	0.00198064
																											Steroid biosynthesis	PHx_D2	-2.63139	0.000926712
																											Steroid biosynthesis	CCl4_D2	-2.52956	0.000393145
																											Steroid biosynthesis	CCl4_D4	-2.574	0.000403064
																											Steroid biosynthesis	CCl4_D7	-2.38548	0.00130319
																											Steroid biosynthesis	APAP_6h	1.73511	0.0713465
																											Steroid biosynthesis	APAP_24h	2.06485	0.00757056
																											Steroid biosynthesis	APAP_48h	2.61554	3.96196e-05
																											Steroid biosynthesis	Tr_1W	-1.71303	0.0489738
																											Steroid biosynthesis	Tr_3W	-1.47583	0.119621
																											Steroid biosynthesis	LPLC	1.32782	0.273361
																											Steroid hormone biosynthesis	PHx_8h	-2.84752	6.03781e-05
																											Steroid hormone biosynthesis	PHx_D1	-2.96611	3.20382e-05
																											Steroid hormone biosynthesis	PHx_D2	-2.7564	0.00042609
																											Steroid hormone biosynthesis	CCl4_D2	-1.60966	0.070734
																											Steroid hormone biosynthesis	CCl4_D4	-1.75028	0.0294691
																											Steroid hormone biosynthesis	CCl4_D7	-1.73634	0.0271497
																											Steroid hormone biosynthesis	APAP_6h	1.55582	0.124832
																											Steroid hormone biosynthesis	APAP_24h	2.10751	0.0039833
																											Steroid hormone biosynthesis	APAP_48h	1.79783	0.0214276
																											Steroid hormone biosynthesis	Tr_1W	-2.02239	0.00612866
																											Steroid hormone biosynthesis	Tr_3W	2.27153	0.00244658
																											Steroid hormone biosynthesis	LPLC	1.81936	0.0422531
																											Sulfur metabolism	PHx_8h	-2.183	0.00761069
																											Sulfur metabolism	PHx_D1	-2.17125	0.0100733
																											Sulfur metabolism	PHx_D2	-2.16858	0.018224
																											Sulfur metabolism	CCl4_D2	-2.461	0.000709406
																											Sulfur metabolism	CCl4_D4	-2.56564	0.000552096
																											Sulfur metabolism	CCl4_D7	-2.45786	0.00125603
																											Sulfur metabolism	APAP_6h	-1.47969	0.151513
																											Sulfur metabolism	APAP_24h	1.39234	0.173653
																											Sulfur metabolism	APAP_48h	1.65225	0.0594731
																											Sulfur metabolism	Tr_1W	2.05417	0.00674041
																											Sulfur metabolism	Tr_3W	2.28848	0.000930105
																											Sulfur metabolism	LPLC	1.15365	0.344183
																											Taurine and hypotaurine metabolism	PHx_8h	1.54117	0.0820442
																											Taurine and hypotaurine metabolism	PHx_D1	1.73093	0.0579071
																											Taurine and hypotaurine metabolism	PHx_D2	0.79491	0.765213
																											Taurine and hypotaurine metabolism	CCl4_D2	-1.26675	0.233504
																											Taurine and hypotaurine metabolism	CCl4_D4	-0.857967	0.68909
																											Taurine and hypotaurine metabolism	CCl4_D7	-0.781393	0.785908
																											Taurine and hypotaurine metabolism	APAP_6h	1.46151	0.172329
																											Taurine and hypotaurine metabolism	APAP_24h	1.25221	0.273045
																											Taurine and hypotaurine metabolism	APAP_48h	1.54834	0.086
																											Taurine and hypotaurine metabolism	Tr_1W	1.27655	0.235791
																											Taurine and hypotaurine metabolism	Tr_3W	2.1005	0.00405065
																											Taurine and hypotaurine metabolism	LPLC	0.461908	0.992785
																											Terpenoid backbone biosynthesis	PHx_8h	1.32058	0.201604
																											Terpenoid backbone biosynthesis	PHx_D1	1.91012	0.0220357
																											Terpenoid backbone biosynthesis	PHx_D2	1.57961	0.130295
																											Terpenoid backbone biosynthesis	CCl4_D2	-2.01127	0.0140027
																											Terpenoid backbone biosynthesis	CCl4_D4	-1.89149	0.048118
																											Terpenoid backbone biosynthesis	CCl4_D7	-1.73903	0.041887
																											Terpenoid backbone biosynthesis	APAP_6h	1.69568	0.0925689
																											Terpenoid backbone biosynthesis	APAP_24h	2.20143	0.00287739
																											Terpenoid backbone biosynthesis	APAP_48h	2.19611	0.00293708
																											Terpenoid backbone biosynthesis	Tr_1W	1.32626	0.20896
																											Terpenoid backbone biosynthesis	Tr_3W	1.28786	0.213133
																											Terpenoid backbone biosynthesis	LPLC	2.3923	0.00159971
																											Thiamine metabolism	PHx_8h	0.929023	0.525552
																											Thiamine metabolism	PHx_D1	-0.610591	0.919893
																											Thiamine metabolism	PHx_D2	-0.705338	0.885972
																											Thiamine metabolism	CCl4_D2	-0.791261	0.803559
																											Thiamine metabolism	CCl4_D4	-0.924845	0.583042
																											Thiamine metabolism	CCl4_D7	-0.806248	0.772189
																											Thiamine metabolism	APAP_6h	-0.832198	0.694802
																											Thiamine metabolism	APAP_24h	-0.920949	0.597238
																											Thiamine metabolism	APAP_48h	0.695484	0.870707
																											Thiamine metabolism	Tr_1W	-1.02363	0.457215
																											Thiamine metabolism	Tr_3W	-0.802854	0.759189
																											Thiamine metabolism	LPLC	0.728506	0.868664
																											Tryptophan metabolism	PHx_8h	-2.03208	0.00798392
																											Tryptophan metabolism	PHx_D1	2.34786	0.00181429
																											Tryptophan metabolism	PHx_D2	1.77734	0.0488488
																											Tryptophan metabolism	CCl4_D2	-3.73332	3.95819e-08
																											Tryptophan metabolism	CCl4_D4	-2.94607	4.48332e-05
																											Tryptophan metabolism	CCl4_D7	-3.55111	8.11117e-08
																											Tryptophan metabolism	APAP_6h	2.61905	0.000309251
																											Tryptophan metabolism	APAP_24h	3.90859	1.74e-09
																											Tryptophan metabolism	APAP_48h	3.38036	2.67794e-09
																											Tryptophan metabolism	Tr_1W	3.72807	6.75601e-09
																											Tryptophan metabolism	Tr_3W	3.25478	5.58939e-07
																											Tryptophan metabolism	LPLC	1.261	0.298981
																											Tyrosine metabolism	PHx_8h	2.17617	0.00504554
																											Tyrosine metabolism	PHx_D1	2.42943	0.000765046
																											Tyrosine metabolism	PHx_D2	1.7607	0.058332
																											Tyrosine metabolism	CCl4_D2	-1.62342	0.0476176
																											Tyrosine metabolism	CCl4_D4	-1.626	0.114105
																											Tyrosine metabolism	CCl4_D7	-1.82057	0.0198418
																											Tyrosine metabolism	APAP_6h	1.45922	0.172329
																											Tyrosine metabolism	APAP_24h	2.39248	0.000689083
																											Tyrosine metabolism	APAP_48h	2.42649	0.000667573
																											Tyrosine metabolism	Tr_1W	2.75772	0.000100849
																											Tyrosine metabolism	Tr_3W	2.33134	0.00241646
																											Tyrosine metabolism	LPLC	-1.91042	0.0109563
																											Valine, leucine and isoleucine biosynthesis	PHx_8h	1.36905	0.184639
																											Valine, leucine and isoleucine biosynthesis	PHx_D1	0.533994	0.987676
																											Valine, leucine and isoleucine biosynthesis	PHx_D2	-0.578315	0.958696
																											Valine, leucine and isoleucine biosynthesis	CCl4_D2	-1.20015	0.344763
																											Valine, leucine and isoleucine biosynthesis	CCl4_D4	-1.18312	0.340085
																											Valine, leucine and isoleucine biosynthesis	CCl4_D7	-1.19732	0.355677
																											Valine, leucine and isoleucine biosynthesis	APAP_6h	1.24058	0.334093
																											Valine, leucine and isoleucine biosynthesis	APAP_24h	-0.984354	0.541711
																											Valine, leucine and isoleucine biosynthesis	APAP_48h	1.24537	0.272233
																											Valine, leucine and isoleucine biosynthesis	Tr_1W	1.52136	0.10415
																											Valine, leucine and isoleucine biosynthesis	Tr_3W	1.33152	0.169159
																											Valine, leucine and isoleucine biosynthesis	LPLC	-1.015	0.47325
																											Valine, leucine and isoleucine degradation	PHx_8h	-3.0575	1.11813e-05
																											Valine, leucine and isoleucine degradation	PHx_D1	-2.61494	0.000554651
																											Valine, leucine and isoleucine degradation	PHx_D2	-3.25086	6.35963e-06
																											Valine, leucine and isoleucine degradation	CCl4_D2	-4.62267	1.74e-09
																											Valine, leucine and isoleucine degradation	CCl4_D4	-4.24642	1.74e-09
																											Valine, leucine and isoleucine degradation	CCl4_D7	-4.2199	2.175e-09
																											Valine, leucine and isoleucine degradation	APAP_6h	2.55865	0.000309251
																											Valine, leucine and isoleucine degradation	APAP_24h	4.64492	1.74e-09
																											Valine, leucine and isoleucine degradation	APAP_48h	4.41448	1.74e-09
																											Valine, leucine and isoleucine degradation	Tr_1W	3.14643	1.39104e-06
																											Valine, leucine and isoleucine degradation	Tr_3W	3.32338	6.27433e-07
																											Valine, leucine and isoleucine degradation	LPLC	1.30456	0.278184
																											Various types of N-glycan biosynthesis	PHx_8h	-2.12491	0.00918476
																											Various types of N-glycan biosynthesis	PHx_D1	-1.20997	0.263563
																											Various types of N-glycan biosynthesis	PHx_D2	-0.881342	0.674987
																											Various types of N-glycan biosynthesis	CCl4_D2	-1.77602	0.0312796
																											Various types of N-glycan biosynthesis	CCl4_D4	-1.35252	0.207106
																											Various types of N-glycan biosynthesis	CCl4_D7	-1.60962	0.0582781
																											Various types of N-glycan biosynthesis	APAP_6h	1.5403	0.139299
																											Various types of N-glycan biosynthesis	APAP_24h	2.01636	0.00757056
																											Various types of N-glycan biosynthesis	APAP_48h	2.00604	0.00991797
																											Various types of N-glycan biosynthesis	Tr_1W	1.90495	0.0191287
																											Various types of N-glycan biosynthesis	Tr_3W	2.23719	0.00355723
																											Various types of N-glycan biosynthesis	LPLC	1.87742	0.0204186
																											Vitamin B6 metabolism	PHx_8h	-0.963018	0.512198
																											Vitamin B6 metabolism	PHx_D1	-0.691999	0.904237
																											Vitamin B6 metabolism	PHx_D2	-0.612811	0.946723
																											Vitamin B6 metabolism	CCl4_D2	-0.768702	0.799911
																											Vitamin B6 metabolism	CCl4_D4	1.02894	0.502145
																											Vitamin B6 metabolism	CCl4_D7	-0.817321	0.754571
																											Vitamin B6 metabolism	APAP_6h	1.25792	0.289097
																											Vitamin B6 metabolism	APAP_24h	1.61112	0.0864003
																											Vitamin B6 metabolism	APAP_48h	1.68861	0.0315185
																											Vitamin B6 metabolism	Tr_1W	-0.966757	0.508647
																											Vitamin B6 metabolism	Tr_3W	0.704078	0.867853
																											Vitamin B6 metabolism	LPLC	0.713159	0.868664
[truncated: 4 more columns]

## Sheet: Table S3
Significantly DEGs (p_val_adj < 0.05) in Host vs AfpH (Afphigh): Fig. 3I									Significantly DEGs (p_val_adj < 0.05) in AfpH (Afphigh) vs AfpL (Afplow): Fig. S5D									Significantly DEGs (p_val_adj < 0.05) in Host vs AfpL (Afplow): Fig. S5I									KEGG pathways enriched in Afphigh vs Host upregulated genes (p.adjust < 0.05): Fig. 3J						KEGG pathways enriched in Afphigh vs Afplow upregulated genes (p.adjust < 0.05): Fig. S5E						KEGG pathways enriched in Host vs Afplow upregulated genes (p.adjust < 0.05): Fig. S5J						NES of KEGG_metabolic pathways for each group, calculated against Adult (R0_0W): Fig. 3K
*Note: Genes highlighted in blue correspond to those displayed in Fig. 3I.*									*Note: Genes highlighted in blue correspond to those displayed in Fig. S5D.*									*Note: Genes highlighted in blue correspond to those displayed in Fig. S5I.*									*Note: Pathways highlighted in blue correspond to those displayed in Fig. 3J.*						*Note: Pathways highlighted in blue correspond to those displayed in Fig. S5E.*						*Note: Pathways highlighted in blue correspond to those displayed in Fig. S5J.*						*Note: Pathways highlighted in blue correspond to those displayed in Fig. 3K.*
Gene_symbol	p_val	avg_log2FC	pct.1	pct.2	p_val_adj	Difference	Annotation		Gene_symbol	p_val	avg_log2FC	pct.1	pct.2	p_val_adj	Difference	Annotation		Gene_symbol	p_val	avg_log2FC	pct.1	pct.2	p_val_adj	Difference	Annotation		ID	Description	pvalue	p.adjust	-log10(p.adjust)		ID	Description	pvalue	p.adjust	-log10(p.adjust)		ID	Description	pvalue	p.adjust	-log10(p.adjust)		Pathway	Group	NES	p.adjust
Mup3	1.22966e-161	1.29185	0.851	0.42	2.40865e-157	43.1	Host		Cbr3	0	1.88201	0.671	0.108	0	56.3	AfpH		Mup20	0	3.08175	0.885	0.231	0	65.4	Host		mmu00190	Oxidative phosphorylation	1.31006e-27	3.20965e-25	24.4935		mmu00830	Retinol metabolism	3.71497e-13	6.98414e-11	10.1559		mmu00480	Glutathione metabolism	2.90396e-10	1.65526e-08	7.78113		Oxidative phosphorylation	Afp.low	5.55274	7.84375e-10
Serpina1e	1.70355e-104	1.02033	0.673	0.276	3.33691e-100	39.7	Host		Cyp2a4	0	2.63192	0.882	0.331	0	55.1	AfpH		Cyp2a4	0	3.38187	0.892	0.331	0	56.1	Host		mmu04714	Thermogenesis	4.25973e-23	5.21817e-21	20.2825		mmu00480	Glutathione metabolism	2.16116e-12	2.03149e-10	9.69219		mmu00830	Retinol metabolism	2.78956e-10	1.65526e-08	7.78113		Oxidative phosphorylation	Afp.low.CC	5.61954	1.004e-09
Mup20	4.55889e-184	1.45667	0.885	0.552	8.92996e-180	33.3	Host		Hspb1	1.03034e-260	1.84856	0.566	0.096	1.93591e-256	47	AfpH		Serpina1e	6.4047e-261	1.09694	0.673	0.149	1.26506e-256	52.4	Host		mmu04260	Cardiac muscle contraction	7.93901e-10	1.62088e-08	7.79025		mmu00590	Arachidonic acid metabolism	2.47429e-11	1.33178e-09	8.87557		mmu00982	Drug metabolism - cytochrome P450	7.09253e-09	2.69516e-07	6.56942		Oxidative phosphorylation	Afp.high	4.43964	1.06809e-09
Cmss1	1.10079e-163	1.67479	0.867	0.694	2.15623e-159	17.3	Host		Afp	0	2.96252	0.852	0.383	0	46.9	AfpH		Slc7a11	6.64547e-302	2.25969	0.531	0.052	1.31261e-297	47.9	Host		mmu04610	Complement and coagulation cascades	1.64244e-08	3.09538e-07	6.50929		mmu00980	Metabolism of xenobiotics by cytochrome P450	7.97052e-11	2.99692e-09	8.52333		mmu00980	Metabolism of xenobiotics by cytochrome P450	1.09743e-08	3.12768e-07	6.50478		Oxidative phosphorylation	Host	-5.31194	1.19524e-09
Pttg1	2.159e-22	0.757979	0.402	0.293	4.22905e-18	10.9	Host		Cyp2a5	0	3.22928	0.981	0.526	0	45.5	AfpH		Aldh1a1	0	3.28512	0.911	0.448	0	46.3	Host		mmu01230	Biosynthesis of amino acids	2.01506e-08	3.52636e-07	6.45267		mmu00982	Drug metabolism - cytochrome P450	9.21436e-10	2.88717e-08	7.53953		mmu00983	Drug metabolism - other enzymes	7.05346e-08	1.34016e-06	5.87284		N-Glycan biosynthesis	Afp.low	2.71453	0.000151063
Fah	0	-2.5468	0	1	0	-100	AfpH		Blvrb	0	2.50082	0.934	0.49	0	44.4	AfpH		Cyp2a5	0	3.72134	0.976	0.526	0	45	Host		mmu01200	Carbon metabolism	5.78348e-08	9.44635e-07	6.02474		mmu00983	Drug metabolism - other enzymes	1.61669e-08	4.34196e-07	6.36231		mmu00590	Arachidonic acid metabolism	7.32909e-07	1.19359e-05	4.92314		N-Glycan biosynthesis	Afp.low.CC	2.67782	0.000144895
tdTomato	0	-3.11555	0	1	0	-100	AfpH		Hist1h4h	1.40844e-216	1.44733	0.549	0.117	2.64632e-212	43.2	AfpH		Mup3	0	1.69967	0.851	0.415	0	43.6	Host		mmu00220	Arginine biosynthesis	6.27689e-08	9.61149e-07	6.01721		mmu04216	Ferroptosis	7.89171e-08	1.85455e-06	5.73176		mmu00100	Steroid biosynthesis	4.61416e-06	6.57518e-05	4.18209		N-Glycan biosynthesis	Afp.high	2.01284	0.00615728
Scd1	0	-2.17459	0.099	0.703	0	-60.4	AfpH		Aldh1a1	0	2.15133	0.867	0.448	0	41.9	AfpH		Cbr3	4.1814e-254	2.00721	0.541	0.108	8.25911e-250	43.3	Host		mmu04979	Cholesterol metabolism	2.77792e-07	4.00347e-06	5.39756		mmu03320	PPAR signaling pathway	1.48596e-06	3.10401e-05	4.50808		mmu00860	Porphyrin metabolism	7.03936e-06	8.91653e-05	4.0498		N-Glycan biosynthesis	Host	-2.61752	0.000306591
Hamp2	9.10918e-265	-1.97636	0.032	0.542	1.78431e-260	-51	AfpH		Slc7a11	1.59676e-226	1.46211	0.469	0.052	3.00015e-222	41.7	AfpH		Hist1h4h	4.02295e-240	2.0008	0.536	0.117	7.94614e-236	41.9	Host		mmu00140	Steroid hormone biosynthesis	2.02528e-06	2.75664e-05	4.55962		mmu00380	Tryptophan metabolism	7.57762e-06	0.000121435	3.91566		mmu04216	Ferroptosis	8.80598e-05	0.00100388	2.99832		Valine, leucine and isoleucine degradation	Afp.low	4.28899	7.84375e-10
Lcn2	4.59649e-190	-1.34899	0.24	0.748	9.0036e-186	-50.8	AfpH		Ces1f	5.79306e-193	1.30926	0.487	0.087	1.08846e-188	40	AfpH		Gclc	0	2.78012	0.888	0.479	0	40.9	Host		mmu00250	Alanine, aspartate and glutamate metabolism	6.25895e-06	8.07075e-05	4.09309		mmu00071	Fatty acid degradation	7.57762e-06	0.000121435	3.91566		mmu03320	PPAR signaling pathway	0.00172599	0.0131175	1.88215		Valine, leucine and isoleucine degradation	Afp.low.CC	3.70684	4.17949e-09
Rarres2	2.52636e-189	-1.32504	0.259	0.757	4.94864e-185	-49.8	AfpH		Gstm4	2.57702e-240	1.61237	0.74	0.359	4.84196e-236	38.1	AfpH		Blvrb	0	2.77947	0.898	0.49	0	40.8	Host		mmu00270	Cysteine and methionine metabolism	6.94104e-06	8.50278e-05	4.07044		mmu00140	Steroid hormone biosynthesis	3.38344e-05	0.000397554	3.4006		mmu01240	Biosynthesis of cofactors	0.00193267	0.0137703	1.86106		Valine, leucine and isoleucine degradation	Afp.high	3.65138	8.19508e-09
Igfbp2	1.2028e-202	-1.45957	0.244	0.735	2.35605e-198	-49.1	AfpH		Hmox1	3.95536e-173	1.40957	0.591	0.221	7.43173e-169	37	AfpH		Ces1f	2.33329e-209	1.79434	0.473	0.087	4.60872e-205	38.6	Host		mmu00020	Citrate cycle (TCA cycle)	2.27018e-05	0.000264855	3.57699		mmu01240	Biosynthesis of cofactors	8.40867e-05	0.000878239	3.05639		mmu00140	Steroid hormone biosynthesis	0.00254907	0.0170937	1.76716		Valine, leucine and isoleucine degradation	Host	-2.52734	0.000376905
Lrg1	6.60463e-170	-1.14606	0.332	0.809	1.29372e-165	-47.7	AfpH		Fabp4	9.11812e-181	2.30627	0.542	0.173	1.7132e-176	36.9	AfpH		Cyp4a12a	2.48299e-188	1.57854	0.354	0.026	4.9044e-184	32.8	Host		mmu01210	2-Oxocarboxylic acid metabolism	3.26697e-05	0.000363821	3.43911		mmu00770	Pantothenate and CoA biosynthesis	0.000894483	0.00764377	2.11669		mmu04976	Bile secretion	0.00274112	0.0173604	1.76044		Propanoate metabolism	Afp.low	3.08735	1.83993e-06
Ly6d	4.76717e-218	-1.64674	0.324	0.796	9.33794e-214	-47.2	AfpH		Akr1c13	2.86571e-258	1.67656	0.787	0.43	5.38439e-254	35.7	AfpH		Mgst2	2.01256e-172	1.636	0.359	0.042	3.9752e-168	31.7	Host		mmu00260	Glycine, serine and threonine metabolism	8.50128e-05	0.000905571	3.04308		mmu00860	Porphyrin metabolism	0.000892302	0.00764377	2.11669		mmu00380	Tryptophan metabolism	0.00334461	0.0200676	1.6975		Propanoate metabolism	Afp.low.CC	2.73997	5.32124e-05
Ly6e	7.85074e-172	-1.20357	0.331	0.796	1.5378e-167	-46.5	AfpH		Mgst2	5.37226e-188	1.32017	0.399	0.042	1.00939e-183	35.7	AfpH		Gstm4	3.89709e-232	2.03177	0.675	0.359	7.69753e-228	31.6	Host		mmu00340	Histidine metabolism	9.93416e-05	0.00101411	2.99391		mmu04750	Inflammatory mediator regulation of TRP channels	0.0012474	0.0101961	1.99156		mmu01200	Carbon metabolism	0.00554618	0.0316132	1.50013		Propanoate metabolism	Afp.high	2.76973	3.50065e-05
Cyp2c70	4.81849e-240	-1.42953	0.477	0.901	9.43845e-236	-42.4	AfpH		Glul	1.34843e-175	1.31538	0.421	0.067	2.53356e-171	35.4	AfpH		Cmss1	0	2.42418	0.867	0.563	0	30.4	Host		mmu00380	Tryptophan metabolism	0.000375022	0.00367521	2.43472		mmu02010	ABC transporters	0.00130762	0.010243	1.98957		mmu00770	Pantothenate and CoA biosynthesis	0.00646292	0.0350844	1.45489		Propanoate metabolism	Host	-2.41793	0.00124289
Ifitm3	2.05596e-126	-0.929974	0.335	0.756	4.02721e-122	-42.1	AfpH		Gclc	5.90221e-281	1.83224	0.83	0.479	1.10897e-276	35.1	AfpH		Akr1c13	4.47257e-256	2.0988	0.716	0.43	8.83421e-252	28.6	Host		mmu00670	One carbon pool by folate	0.000558074	0.00525878	2.27912		mmu00591	Linoleic acid metabolism	0.00161301	0.0121299	1.91614		mmu00430	Taurine and hypotaurine metabolism	0.00708284	0.036702	1.43531		Various types of N-glycan biosynthesis	Afp.low	2.87747	4.57122e-05
Itih3	3.77609e-108	-0.838233	0.279	0.683	7.3966e-104	-40.4	AfpH		Srxn1	9.70674e-187	1.4278	0.681	0.338	1.8238e-182	34.3	AfpH		Me1	3.52693e-127	1.52263	0.434	0.16	6.96639e-123	27.4	Host		mmu00830	Retinol metabolism	0.00059563	0.00540479	2.26722		mmu04976	Bile secretion	0.00236249	0.0170826	1.76745								Various types of N-glycan biosynthesis	Afp.low.CC	2.75099	9.84286e-05
Serpind1	9.10571e-106	-0.847038	0.282	0.681	1.78363e-101	-39.9	AfpH		Vnn1	4.21927e-158	1.24028	0.434	0.097	7.92758e-154	33.7	AfpH		Nqo1	9.15355e-124	1.39154	0.398	0.126	1.80801e-119	27.2	Host		mmu04964	Proximal tubule bicarbonate reclamation	0.000643108	0.00562719	2.24971		mmu00410	beta-Alanine metabolism	0.00310008	0.0215857	1.66583		KEGG pathways enriched in Afplow vs Host upregulated genes (p.adjust < 0.05): Fig. S5J						Various types of N-glycan biosynthesis	Afp.high	2.04954	0.00503712
Fgl1	1.03252e-99	-0.691264	0.395	0.793	2.02251e-95	-39.8	AfpH		Pkm	5.90989e-163	1.1106	0.378	0.051	1.11041e-158	32.7	AfpH		Hspb1	2.93045e-124	1.60682	0.364	0.096	5.78822e-120	26.8	Host		mmu00350	Tyrosine metabolism	0.000805439	0.00680457	2.1672		mmu00030	Pentose phosphate pathway	0.00369072	0.0247805	1.60589		*Note: Pathways highlighted in blue correspond to those displayed in Fig. S5J.*						Various types of N-glycan biosynthesis	Host	-2.15109	0.00355481
Serpinf1	1.71983e-97	-0.703535	0.268	0.657	3.36881e-93	-38.9	AfpH		Mup20	1.94082e-116	1.62508	0.552	0.231	3.64661e-112	32.1	AfpH		Trp53inp1	2.79524e-120	1.37757	0.379	0.113	5.52116e-116	26.6	Host		mmu03320	PPAR signaling pathway	0.00128601	0.0105024	1.97871		mmu00500	Starch and sucrose metabolism	0.0043456	0.0281715	1.55019		ID	Description	pvalue	p.adjust	-log10(p.adjust)		Glyoxylate and dicarboxylate metabolism	Afp.low	3.34668	1.77418e-07
Asl	3.49616e-119	-0.905557	0.401	0.788	6.84828e-115	-38.7	AfpH		Nqo1	1.12502e-131	1.06717	0.438	0.126	2.11381e-127	31.2	AfpH		Akr1c19	9.66706e-285	2.09579	0.761	0.496	1.90944e-280	26.5	Host		mmu04723	Retrograde endocannabinoid signaling	0.00224683	0.016681	1.77778		mmu01250	Biosynthesis of nucleotide sugars	0.0050667	0.0317513	1.49824		mmu00190	Oxidative phosphorylation	2.04883e-31	6.06454e-29	28.2172		Glyoxylate and dicarboxylate metabolism	Afp.low.CC	2.95904	7.36136e-06
Nnmt	1.02355e-89	-0.686788	0.371	0.756	2.00492e-85	-38.5	AfpH		Gpx2	9.00642e-156	1.10799	0.346	0.04	1.69222e-151	30.6	AfpH		Srxn1	8.7639e-168	1.89877	0.601	0.338	1.73105e-163	26.3	Host		mmu00450	Selenocompound metabolism	0.00351505	0.0253291	1.59638		mmu01200	Carbon metabolism	0.00550091	0.0323179	1.49056		mmu04714	Thermogenesis	1.55782e-24	1.15279e-22	21.9382		Glyoxylate and dicarboxylate metabolism	Afp.high	2.69506	6.22088e-05
Igf1	2.76586e-115	-0.861221	0.473	0.855	5.41776e-111	-38.2	AfpH		Slc48a1	1.71303e-127	1.13293	0.532	0.228	3.21861e-123	30.4	AfpH		Slc48a1	3.12686e-116	1.46447	0.477	0.228	6.17618e-112	24.9	Host								mmu00520	Amino sugar and nucleotide sugar metabolism	0.00545265	0.0323179	1.49056		mmu04610	Complement and coagulation cascades	1.42344e-23	8.42674e-22	21.0743		Glyoxylate and dicarboxylate metabolism	Host	-2.14443	0.00476827
Fabp4	7.58144e-114	-0.967179	0.164	0.542	1.48505e-109	-37.8	AfpH		Mgst3	0	2.02918	0.907	0.606	0	30.1	AfpH		Ugt2b35	7.52383e-101	1.52742	0.421	0.186	1.48611e-96	23.5	Host		HALLMARK pathways enriched in Afphigh vs Host upregulated genes (p.adjust < 0.05): Fig. 3J						mmu01230	Biosynthesis of amino acids	0.0060084	0.0342297	1.4656		mmu01200	Carbon metabolism	9.11263e-14	2.24778e-12	11.6482		Primary bile acid biosynthesis	Afp.low	2.15091	0.00314634
Apof	5.95474e-100	-0.754728	0.47	0.847	1.16641e-95	-37.7	AfpH		Akr1c19	1.31391e-212	1.4901	0.778	0.496	2.46871e-208	28.2	AfpH		Mmd	3.19305e-103	1.47134	0.44	0.206	6.30692e-99	23.4	Host		*Note: Pathways highlighted in blue correspond to those displayed in Fig. 3J.*						mmu00620	Pyruvate metabolism	0.00764448	0.0422695	1.37397		mmu00020	Citrate cycle (TCA cycle)	9.14593e-13	1.96319e-11	10.707		Primary bile acid biosynthesis	Afp.low.CC	2.20675	0.00164002
Apcs	7.92849e-84	-0.719153	0.422	0.791	1.55303e-79	-36.9	AfpH		Alas1	8.82525e-253	1.64804	0.823	0.551	1.65818e-248	27.2	AfpH		Hmox1	9.96485e-103	1.52904	0.454	0.221	1.96826e-98	23.3	Host		ID	Description	pvalue	p.adjust	-log10(p.adjust)								mmu01230	Biosynthesis of amino acids	1.72321e-10	3.40047e-09	8.46846		Primary bile acid biosynthesis	Afp.high	1.34304	0.192821
Hal	1.11991e-107	-0.793352	0.159	0.528	2.19368e-103	-36.9	AfpH		Gsr	2.754e-145	1.20261	0.671	0.4	5.17449e-141	27.1	AfpH		Cyp2c67	5.60447e-112	1.30421	0.279	0.047	1.107e-107	23.2	Host		/	OXIDATIVE_PHOSPHORYLATION	3.28785e-19	1.41378e-17	16.8496		HALLMARK pathways enriched in Afphigh vs Afplow upregulated genes (p.adjust < 0.05): Fig. S5E						mmu00140	Steroid hormone biosynthesis	1.21725e-09	2.25192e-08	7.64745		Primary bile acid biosynthesis	Host	-2.09563	0.00751144
Sds	1.12099e-106	-0.795947	0.512	0.876	2.19579e-102	-36.4	AfpH		Chpt1	2.58915e-166	1.3866	0.709	0.456	4.86475e-162	25.3	AfpH		Glul	2.71081e-99	1.29247	0.291	0.067	5.35439e-95	22.4	Host		/	XENOBIOTIC_METABOLISM	7.13914e-08	1.53491e-06	5.81392		*Note: Pathways highlighted in blue correspond to those displayed in Fig. S5E.*						mmu00270	Cysteine and methionine metabolism	4.04059e-09	7.03537e-08	7.15271		One carbon pool by folate	Afp.low	2.35691	0.000927015
Sult1a1	3.60037e-93	-0.728681	0.455	0.816	7.05241e-89	-36.1	AfpH		Asns	5.56793e-114	0.874753	0.304	0.052	1.04616e-109	25.2	AfpH		Txnrd1	1.02147e-186	1.81371	0.673	0.452	2.01761e-182	22.1	Host		/	ADIPOGENESIS	1.3541e-05	0.000194088	3.712		ID	Description	pvalue	p.adjust	-log10(p.adjust)		mmu00260	Glycine, serine and threonine metabolism	6.84114e-09	1.12499e-07	6.94885		One carbon pool by folate	Afp.low.CC	1.94614	0.0173414
Pon1	7.66153e-115	-0.90002	0.136	0.495	1.50074e-110	-35.9	AfpH		Fgf21	7.9233e-124	0.917262	0.282	0.031	1.48871e-119	25.1	AfpH		Afp	8.22937e-124	1.84346	0.603	0.383	1.62547e-119	22	Host		/	COAGULATION	0.000269053	0.00231386	2.63566		/	XENOBIOTIC_METABOLISM	2.93008e-17	1.05483e-15	14.9768		mmu04260	Cardiac muscle contraction	9.9268e-09	1.54649e-07	6.81065		One carbon pool by folate	Afp.high	1.74022	0.0443262
Sult1d1	7.85506e-92	-0.764355	0.348	0.705	1.53865e-87	-35.7	AfpH		Cyp4a12a	7.02587e-122	0.876134	0.272	0.026	1.32009e-117	24.6	AfpH		Lrrc58	4.9222e-85	1.30851	0.366	0.153	9.72232e-81	21.3	Host		/	CHOLESTEROL_HOMEOSTASIS	0.000219061	0.00231386	2.63566		/	FATTY_ACID_METABOLISM	3.73331e-06	6.71996e-05	4.17263		mmu01210	2-Oxocarboxylic acid metabolism	1.20736e-08	1.78689e-07	6.7479		One carbon pool by folate	Host	-2.05432	0.00975309
Spp2	7.77254e-87	-0.729198	0.361	0.717	1.52248e-82	-35.6	AfpH		Me1	8.61824e-86	0.897007	0.403	0.16	1.61928e-81	24.3	AfpH		Gsr	5.86598e-146	1.71468	0.606	0.4	1.15865e-141	20.6	Host		/	GLYCOLYSIS	0.00351368	0.018886	1.72386		/	REACTIVE_OXYGEN_SPECIES_PATHWAY	2.05688e-05	0.000246825	3.60761		mmu00670	One carbon pool by folate	3.28102e-08	4.62468e-07	6.33492		Biosynthesis of unsaturated fatty acids	Afp.low	2.76612	5.59043e-05
Fxyd1	4.26897e-87	-0.662462	0.243	0.598	8.36206e-83	-35.5	AfpH		Gpc3	2.87669e-111	0.815122	0.279	0.04	5.40502e-107	23.9	AfpH		Ces1b	9.65912e-82	1.1638	0.273	0.075	1.90787e-77	19.8	Host		/	APOPTOSIS	0.00328302	0.018886	1.72386		/	MTORC1_SIGNALING	0.00023396	0.00210564	2.67662		mmu00220	Arginine biosynthesis	2.94465e-07	3.9619e-06	5.4021		Biosynthesis of unsaturated fatty acids	Afp.low.CC	2.1613	0.00327861
Pemt	5.04467e-83	-0.686854	0.338	0.692	9.8815e-79	-35.4	AfpH		Cyp8b1	4.02433e-79	0.928708	0.487	0.25	7.56131e-75	23.7	AfpH		Tmem56	1.023e-78	1.33456	0.451	0.267	2.02064e-74	18.4	Host		/	COMPLEMENT	0.0028931	0.018886	1.72386		/	APOPTOSIS	0.00227118	0.0163525	1.78642		mmu04979	Cholesterol metabolism	9.50105e-07	1.22274e-05	4.91266		Biosynthesis of unsaturated fatty acids	Afp.high	2.20897	0.00239579
Phyh	2.89887e-152	-1.05233	0.547	0.899	5.6783e-148	-35.2	AfpH		Txnrd1	1.0629e-135	1.2055	0.687	0.452	1.99708e-131	23.5	AfpH		Asns	1.24123e-77	0.940657	0.234	0.052	2.45167e-73	18.2	Host								/	P53_PATHWAY	0.00298198	0.0178919	1.74734		mmu00630	Glyoxylate and dicarboxylate metabolism	1.35655e-06	1.67308e-05	4.77648		Biosynthesis of unsaturated fatty acids	Host	-1.90534	0.0157832
Igfbp1	1.11424e-72	-0.615295	0.362	0.713	2.18258e-68	-35.1	AfpH		Pgd	4.25676e-78	0.896111	0.479	0.257	7.99802e-74	22.2	AfpH		Mgst3	1.25324e-279	2.00409	0.787	0.606	2.47539e-275	18.1	Host								/	HEME_METABOLISM	0.00812373	0.0417792	1.37904		mmu00380	Tryptophan metabolism	1.44231e-06	1.7077e-05	4.76759		Terpenoid backbone biosynthesis	Afp.low	1.67703	0.0586809
Wfdc21	1.68946e-90	-0.747922	0.518	0.862	3.30932e-86	-34.4	AfpH		Dnajc12	1.7634e-79	0.806797	0.322	0.102	3.31325e-75	22	AfpH		Vnn1	7.86379e-68	1.11986	0.277	0.097	1.55326e-63	18	Host														mmu00250	Alanine, aspartate and glutamate metabolism	6.18274e-06	7.03881e-05	4.1525		Terpenoid backbone biosynthesis	Afp.low.CC	1.83787	0.0252198
Iah1	2.05482e-75	-0.601957	0.304	0.647	4.02497e-71	-34.3	AfpH		Nln	1.67925e-73	0.905954	0.441	0.222	3.15514e-69	21.9	AfpH		G6pdx	1.55904e-95	0.961095	0.193	0.014	3.07941e-91	17.9	Host								KEGG pathways enriched in Afplow vs Afphigh upregulated genes (p.adjust < 0.05): Fig. S5E						mmu04146	Peroxisome	9.8129e-06	0.000107578	3.96827		Terpenoid backbone biosynthesis	Afp.high	1.30812	0.231425
Agt	8.67095e-57	-0.45487	0.378	0.718	1.69847e-52	-34	AfpH		Ggt1	1.73712e-110	0.669936	0.237	0.019	3.26387e-106	21.8	AfpH		Dnajc12	1.35738e-64	1.01451	0.278	0.102	2.68109e-60	17.6	Host								*Note: Pathways highlighted in blue correspond to those displayed in Fig. S5E.*						mmu00620	Pyruvate metabolism	1.77037e-05	0.000187154	3.7278		Terpenoid backbone biosynthesis	Host	-1.89205	0.0220324
Rbp1	7.3293e-90	-0.69957	0.17	0.508	1.43566e-85	-33.8	AfpH		Fitm1	7.05857e-94	0.870353	0.265	0.048	1.32623e-89	21.7	AfpH		Akr1c14	9.13876e-89	1.43844	0.508	0.338	1.80509e-84	17	Host								ID	Description	pvalue	p.adjust	-log10(p.adjust)		mmu04723	Retrograde endocannabinoid signaling	2.81271e-05	0.00028709	3.54198		Alanine, aspartate and glutamate metabolism	Afp.low	3.38726	1.21585e-07
C8g	1.13824e-60	-0.483693	0.444	0.781	2.22959e-56	-33.7	AfpH		Cyp1a1	2.90315e-101	0.776259	0.246	0.031	5.45473e-97	21.5	AfpH		Hsp90aa1	1.4115e-125	1.59833	0.611	0.446	2.788e-121	16.5	Host								mmu04610	Complement and coagulation cascades	5.01674e-22	1.3796e-19	18.8602		mmu00830	Retinol metabolism	5.57102e-05	0.000549674	3.25989		Alanine, aspartate and glutamate metabolism	Afp.low.CC	3.0286	3.43278e-06
F10	9.73289e-58	-0.483928	0.373	0.708	1.90648e-53	-33.5	AfpH		Maoa	2.6113e-103	0.834853	0.242	0.028	4.90638e-99	21.4	AfpH		Pgd	3.16578e-66	1.22846	0.422	0.257	6.25304e-62	16.5	Host								mmu00140	Steroid hormone biosynthesis	6.42208e-09	8.83036e-07	6.05402		mmu04964	Proximal tubule bicarbonate reclamation	8.37683e-05	0.000799852	3.09699		Alanine, aspartate and glutamate metabolism	Afp.high	3.04835	2.35018e-06
H2-D1	1.18802e-82	-0.695465	0.466	0.795	2.3271e-78	-32.9	AfpH		Ptgr1	7.71939e-73	1.37138	0.413	0.201	1.4504e-68	21.2	AfpH		Cyp8b1	1.78037e-61	1.22149	0.415	0.25	3.51659e-57	16.5	Host								mmu00670	One carbon pool by folate	2.62393e-08	2.40527e-06	5.61884		mmu00330	Arginine and proline metabolism	9.73644e-05	0.000900621	3.04546		Alanine, aspartate and glutamate metabolism	Host	-1.68315	0.0574597
Got1	3.3106e-65	-0.531913	0.313	0.641	6.4848e-61	-32.8	AfpH		Mmd	2.67472e-67	0.848652	0.413	0.206	5.02554e-63	20.7	AfpH		Ptgr1	9.01189e-60	1.57847	0.365	0.201	1.78003e-55	16.4	Host								mmu00380	Tryptophan metabolism	4.89119e-08	3.36269e-06	5.47331		mmu00280	Valine, leucine and isoleucine degradation	0.000150097	0.00134633	2.87085		alpha-Linolenic acid metabolism	Afp.low	1.18421	0.305768
Apoa4	3.43254e-81	-0.762917	0.563	0.883	6.72367e-77	-32	AfpH		Rbbp7	1.41174e-92	1.02133	0.587	0.381	2.65253e-88	20.6	AfpH		Sltm	2.04641e-84	1.33672	0.535	0.376	4.04208e-80	15.9	Host								mmu00270	Cysteine and methionine metabolism	8.59458e-08	4.72702e-06	5.32541		mmu04976	Bile secretion	0.000211326	0.00183978	2.73523		alpha-Linolenic acid metabolism	Afp.low.CC	1.1094	0.367581
Amdhd1	4.01628e-72	-0.571464	0.221	0.54	7.86709e-68	-31.9	AfpH		Cdkn1a	2.76127e-79	0.942842	0.594	0.391	5.18816e-75	20.3	AfpH		Keg1	3.85833e-53	1.10758	0.292	0.133	7.62097e-49	15.9	Host								mmu00260	Glycine, serine and threonine metabolism	8.13093e-07	3.72668e-05	4.42868		mmu04612	Antigen processing and presentation	0.000222245	0.00187956	2.72594		alpha-Linolenic acid metabolism	Afp.high	-1.04262	0.449016
Cyp2e1	7.11968e-57	-0.54476	0.466	0.778	1.3946e-52	-31.2	AfpH		Acot1	2.05178e-64	0.748783	0.316	0.115	3.85509e-60	20.1	AfpH		Mup11	8.79381e-83	0.783776	0.17	0.012	1.73695e-78	15.8	Host								mmu00330	Arginine and proline metabolism	8.7074e-06	0.000299317	3.52387		mmu00340	Histidine metabolism	0.000229441	0.00188652	2.72434		alpha-Linolenic acid metabolism	Host	0.736069	0.810556
Cps1	1.20524e-76	-0.604254	0.585	0.895	2.36083e-72	-31	AfpH		Map1lc3a	9.08417e-63	0.848743	0.441	0.243	1.70682e-58	19.8	AfpH		Aox1	8.32898e-53	0.94996	0.259	0.103	1.64514e-48	15.6	Host								mmu00340	Histidine metabolism	8.43402e-06	0.000299317	3.52387		mmu00350	Tyrosine metabolism	0.000428446	0.00325179	2.48788		Amino sugar and nucleotide sugar metabolism	Afp.low	3.11459	8.02374e-07
Cd63	1.60386e-93	-0.723603	0.111	0.42	3.14165e-89	-30.9	AfpH		Cyp2e1	4.38007e-130	1.23028	0.778	0.582	8.22972e-126	19.6	AfpH		Mup21	1.15449e-62	0.915196	0.195	0.04	2.28035e-58	15.5	Host								mmu00830	Retinol metabolism	2.82601e-05	0.000863504	3.06374		mmu00591	Linoleic acid metabolism	0.00061936	0.00458326	2.33883		Amino sugar and nucleotide sugar metabolism	Afp.low.CC	2.98283	1.33549e-05
Tmem176a	1.01252e-48	-0.39404	0.4	0.708	1.98332e-44	-30.8	AfpH		Pla2g7	4.73691e-92	0.654219	0.219	0.025	8.90019e-88	19.4	AfpH		Ggt1	2.91349e-74	0.789276	0.172	0.019	5.75473e-70	15.3	Host								mmu00220	Arginine biosynthesis	4.21146e-05	0.00115815	2.93623		mmu01212	Fatty acid metabolism	0.00138935	0.0100304	1.99868		Amino sugar and nucleotide sugar metabolism	Afp.high	2.66859	7.41835e-05
F2	3.80886e-45	-0.363027	0.521	0.829	7.4608e-41	-30.8	AfpH		Trp53inp1	1.23703e-63	0.792513	0.307	0.113	2.32426e-59	19.4	AfpH		Alas1	1.24178e-183	1.74573	0.704	0.551	2.45277e-179	15.3	Host								mmu04979	Cholesterol metabolism	4.70942e-05	0.00117736	2.92909		mmu04141	Protein processing in endoplasmic reticulum	0.00143224	0.0100939	1.99594		Amino sugar and nucleotide sugar metabolism	Host	1.70784	0.0635151
Cox7b	3.0973e-76	-0.626908	0.559	0.866	6.06699e-72	-30.7	AfpH		Ugt2b35	2.48161e-56	0.816476	0.377	0.186	4.6627e-52	19.1	AfpH		Acot1	5.58565e-49	0.980815	0.266	0.115	1.10328e-44	15.1	Host								mmu04964	Proximal tubule bicarbonate reclamation	5.36433e-05	0.00122932	2.91033		mmu00071	Fatty acid degradation	0.00214243	0.0147479	1.83127		Arachidonic acid metabolism	Afp.low	2.047	0.0119275
Gls2	1.98249e-57	-0.411026	0.238	0.544	3.8833e-53	-30.6	AfpH		Tubb4b	1.51453e-140	1.03043	0.784	0.594	2.84564e-136	19	AfpH		Ywhag	2.24426e-51	0.948936	0.25	0.1	4.43287e-47	15	Host								mmu00250	Alanine, aspartate and glutamate metabolism	9.67867e-05	0.00204741	2.6888		mmu00010	Glycolysis / Gluconeogenesis	0.00230212	0.015487	1.81003		Arachidonic acid metabolism	Afp.low.CC	1.45979	0.112722
Sult2a2	1.03021e-102	-0.995213	0.088	0.393	2.01798e-98	-30.5	AfpH		Ucp2	2.27351e-61	0.641134	0.28	0.092	4.2717e-57	18.8	AfpH		Ucp2	5.03345e-49	0.865208	0.24	0.092	9.94207e-45	14.8	Host								mmu04976	Bile secretion	0.000150204	0.00275374	2.56008		mmu00450	Selenocompound metabolism	0.00248476	0.0163442	1.78664		Arachidonic acid metabolism	Afp.high	2.21048	0.00261497
Ces1c	1.98675e-45	-0.33314	0.336	0.641	3.89165e-41	-30.5	AfpH		Serpina7	3.27298e-72	0.69771	0.241	0.054	6.1496e-68	18.7	AfpH		Pkm	1.05658e-56	0.800111	0.198	0.051	2.08696e-52	14.7	Host								mmu01230	Biosynthesis of amino acids	0.00014401	0.00275374	2.56008		mmu00120	Primary bile acid biosynthesis	0.00310713	0.0199937	1.69911		Arachidonic acid metabolism	Host	1.98621	0.0110901
Tat	6.18348e-50	-0.461744	0.459	0.762	1.21122e-45	-30.3	AfpH		Cyp2c67	1.02225e-74	0.67583	0.233	0.047	1.92071e-70	18.6	AfpH		Sqle	2.64369e-65	0.882435	0.176	0.029	5.22181e-61	14.7	Host								mmu04612	Antigen processing and presentation	0.000282448	0.00456902	2.34018		mmu00640	Propanoate metabolism	0.00417543	0.0247186	1.60698		Arginine and proline metabolism	Afp.low	2.51439	0.000486427
Cyp2d26	1.11362e-47	-0.428141	0.412	0.715	2.18135e-43	-30.3	AfpH		St3gal6	6.73501e-95	0.579431	0.199	0.014	1.26544e-90	18.5	AfpH		Map1lc3a	1.53887e-53	1.19139	0.388	0.243	3.03957e-49	14.5	Host								mmu04146	Peroxisome	0.000282448	0.00456902	2.34018		mmu00053	Ascorbate and aldarate metabolism	0.00417543	0.0247186	1.60698		Arginine and proline metabolism	Afp.low.CC	1.96409	0.0103977
Idh2	6.69087e-81	-0.685866	0.154	0.456	1.31061e-76	-30.2	AfpH		Tmem56	1.09326e-57	0.791404	0.451	0.267	2.05413e-53	18.4	AfpH		Csad	4.71156e-48	0.898073	0.235	0.091	9.30627e-44	14.4	Host								mmu01210	2-Oxocarboxylic acid metabolism	0.000468786	0.00678506	2.16845		mmu03320	PPAR signaling pathway	0.00396024	0.0247186	1.60698		Arginine and proline metabolism	Afp.high	2.13549	0.00273914
Tm4sf4	5.75816e-53	-0.479748	0.347	0.649	1.12791e-48	-30.2	AfpH		Cyp2c39	1.8773e-82	0.696811	0.202	0.025	3.52726e-78	17.7	AfpH		Mup17	4.38418e-79	1.16115	0.149	0.006	8.65963e-75	14.3	Host								mmu00591	Linoleic acid metabolism	0.000664086	0.00869637	2.06066		mmu00410	beta-Alanine metabolism	0.00480871	0.0279094	1.55425		Arginine and proline metabolism	Host	-1.53446	0.101799
S100a1	5.11516e-47	-0.392725	0.396	0.694	1.00196e-42	-29.8	AfpH		Gabarapl1	9.77272e-87	0.925659	0.645	0.471	1.8362e-82	17.4	AfpH		Abcc4	8.37425e-58	0.790263	0.183	0.041	1.65408e-53	14.2	Host								mmu01200	Carbon metabolism	0.000655279	0.00869637	2.06066		mmu04145	Phagosome	0.005168	0.0294179	1.53139		Arginine biosynthesis	Afp.low	3.27678	3.83858e-07
Angptl8	1.58225e-101	-0.834991	0.083	0.38	3.09931e-97	-29.7	AfpH		Hsd17b11	5.6382e-54	0.770134	0.433	0.259	1.05936e-49	17.4	AfpH		Akr1c12	4.82534e-56	1.21731	0.414	0.273	9.53101e-52	14.1	Host								mmu00280	Valine, leucine and isoleucine degradation	0.000804923	0.00962408	2.01664		mmu00561	Glycerolipid metabolism	0.00637653	0.0349528	1.45652		Arginine biosynthesis	Afp.low.CC	3.28797	2.90559e-07
Lpl	8.43266e-77	-0.645014	0.156	0.451	1.65179e-72	-29.5	AfpH		Akr1c6	4.62579e-102	0.973032	0.796	0.623	8.6914e-98	17.3	AfpH		Nampt	1.30797e-44	0.965074	0.278	0.138	2.5835e-40	14	Host								mmu00310	Lysine degradation	0.00148594	0.0170264	1.76888		mmu00310	Lysine degradation	0.00694944	0.0374006	1.42712		Arginine biosynthesis	Afp.high	2.90866	6.09678e-06
Nrn1	6.31611e-52	-0.486904	0.398	0.693	1.2372e-47	-29.5	AfpH		Mkrn1	1.66363e-48	0.695432	0.343	0.171	3.12579e-44	17.2	AfpH		Cyp51	2.81702e-46	0.992044	0.227	0.089	5.56417e-42	13.8	Host								mmu04973	Carbohydrate digestion and absorption	0.0027754	0.028268	1.54871		mmu01040	Biosynthesis of unsaturated fatty acids	0.00711391	0.0376021	1.42479		Arginine biosynthesis	Host	-1.69369	0.0506528
Por	2.79301e-41	-0.330437	0.394	0.689	5.47094e-37	-29.5	AfpH		Lgals3	5.38586e-68	0.916143	0.219	0.047	1.01195e-63	17.2	AfpH		Slc1a4	6.43926e-53	0.948709	0.175	0.042	1.27188e-48	13.3	Host								mmu00053	Ascorbate and aldarate metabolism	0.00291113	0.0285915	1.54376		mmu00040	Pentose and glucuronate interconversions	0.00802858	0.0416923	1.37994		Ascorbate and aldarate metabolism	Afp.low	1.61903	0.0600277
Slco1b2	1.44946e-78	-0.616675	0.134	0.428	2.83921e-74	-29.4	AfpH		Akr1c12	9.98927e-53	0.771925	0.443	0.273	1.87688e-48	17	AfpH		Ivns1abp	6.42987e-40	0.96087	0.287	0.156	1.27003e-35	13.1	Host								mmu00410	beta-Alanine metabolism	0.00327698	0.02907	1.53655								Ascorbate and aldarate metabolism	Afp.low.CC	-1.62769	0.0553227
Agxt	4.87477e-48	-0.441018	0.414	0.707	9.5487e-44	-29.3	AfpH		Aldh3a2	6.15335e-50	0.783928	0.428	0.258	1.15615e-45	17	AfpH		Ugt2b1	7.32801e-39	1.02973	0.292	0.163	1.44743e-34	12.9	Host								mmu00020	Citrate cycle (TCA cycle)	0.00327698	0.02907	1.53655								Ascorbate and aldarate metabolism	Afp.high	2.50153	0.000425688
Tmem176b	1.311e-42	-0.369381	0.451	0.744	2.56799e-38	-29.3	AfpH		Ehhadh	6.84371e-129	1.12221	0.734	0.567	1.28586e-124	16.7	AfpH		Maoa	3.96338e-55	0.818866	0.155	0.028	7.82846e-51	12.7	Host								mmu01240	Biosynthesis of cofactors	0.0031448	0.02907	1.53655								Ascorbate and aldarate metabolism	Host	2.47385	0.000673886
Atp5g1	6.19483e-104	-0.795421	0.584	0.876	1.21344e-99	-29.2	AfpH		Csad	7.80218e-50	0.603807	0.255	0.091	1.46595e-45	16.4	AfpH		Abcc3	3.19218e-38	0.912227	0.247	0.12	6.3052e-34	12.7	Host								mmu01040	Biosynthesis of unsaturated fatty acids	0.00455977	0.037998	1.42024								beta-Alanine metabolism	Afp.low	3.18064	1.19867e-06
F12	4.11164e-63	-0.482909	0.19	0.482	8.05388e-59	-29.2	AfpH		Retsat	1.24945e-101	1.01602	0.703	0.54	2.34759e-97	16.3	AfpH		Pex11a	1.65347e-37	0.973211	0.279	0.153	3.26594e-33	12.6	Host								mmu00040	Pentose and glucuronate interconversions	0.00505281	0.0408683	1.38861								beta-Alanine metabolism	Afp.low.CC	2.18501	0.00306587
Otc	5.10345e-47	-0.411751	0.378	0.669	9.99664e-43	-29.1	AfpH		Cbr1	6.10668e-231	1.3035	0.879	0.718	1.14738e-226	16.1	AfpH		Cbr1	0	1.78571	0.844	0.718	0	12.6	Host																				beta-Alanine metabolism	Afp.high	2.76493	6.56716e-05
Kng2	6.18621e-39	-0.311815	0.363	0.652	1.21176e-34	-28.9	AfpH		Cyp4a10	7.05174e-130	1.06509	0.78	0.621	1.32495e-125	15.9	AfpH		Gpx2	1.53587e-49	0.79845	0.166	0.04	3.03365e-45	12.6	Host								HALLMARK pathways enriched in Afplow vs Afphigh upregulated genes (p.adjust < 0.05): Fig. S5E												beta-Alanine metabolism	Host	1.56312	0.08747
Psen2	1.29775e-45	-0.415014	0.426	0.714	2.54203e-41	-28.8	AfpH		Abcc4	2.00908e-61	0.543979	0.199	0.041	3.77486e-57	15.8	AfpH		Cyp4a12b	9.98189e-61	0.698748	0.14	0.015	1.97162e-56	12.5	Host								*Note: Pathways highlighted in blue correspond to those displayed in Fig. S5E.*												Biotin metabolism	Afp.low	-0.954779	0.545625
Ccnd1	2.21824e-83	-0.694257	0.111	0.398	4.34508e-79	-28.7	AfpH		Prr13	3.23489e-54	0.809032	0.496	0.338	6.07804e-50	15.8	AfpH		Ces1d	1.82964e-50	1.19912	0.423	0.298	3.61391e-46	12.5	Host								ID	Description	pvalue	p.adjust	-log10(p.adjust)								Biotin metabolism	Afp.low.CC	-0.992467	0.510136
Slc10a1	1.93115e-44	-0.341851	0.28	0.567	3.78274e-40	-28.7	AfpH		Gstm2	2.7984e-235	1.40842	0.887	0.73	5.25791e-231	15.7	AfpH		Abhd5	4.8935e-36	0.878688	0.254	0.131	9.66565e-32	12.3	Host								/	COAGULATION	1.00084e-10	2.20185e-09	8.65721								Biotin metabolism	Afp.high	-0.896144	0.613929
Tmem14c	4.55235e-45	-0.413211	0.382	0.665	8.91715e-41	-28.3	AfpH		S100a11	1.62508e-46	0.80372	0.454	0.298	3.05337e-42	15.6	AfpH		Chpt1	1.21055e-90	1.31717	0.578	0.456	2.39108e-86	12.2	Host								/	XENOBIOTIC_METABOLISM	6.63264e-11	2.20185e-09	8.65721								Biotin metabolism	Host	-1.60673	0.0679488
Gadd45gip1	4.69451e-54	-0.5191	0.323	0.606	9.19561e-50	-28.3	AfpH		Zwint	1.33677e-39	0.581774	0.343	0.188	2.51167e-35	15.5	AfpH		Hist1h4i	2.9227e-48	0.656825	0.155	0.035	5.77291e-44	12	Host								/	COMPLEMENT	0.000794363	0.0116507	1.93365								Butanoate metabolism	Afp.low	2.94682	1.44037e-05
Khk	4.9006e-45	-0.355587	0.316	0.597	9.5993e-41	-28.1	AfpH		Mt3	1.47799e-67	0.777783	0.181	0.027	2.77699e-63	15.4	AfpH		Vat1	1.43675e-35	0.787109	0.22	0.1	2.83787e-31	12	Host								/	BILE_ACID_METABOLISM	0.00122809	0.013509	1.86938								Butanoate metabolism	Afp.low.CC	2.20075	0.00451256
Tspo	2.19742e-43	-0.400708	0.44	0.719	4.30432e-39	-27.9	AfpH		Eif4ebp1	4.82072e-72	0.873567	0.618	0.464	9.05766e-68	15.4	AfpH		Gabarapl1	3.88961e-102	1.52972	0.588	0.471	7.68277e-98	11.7	Host								/	CHOLESTEROL_HOMEOSTASIS	0.00342345	0.0301264	1.52105								Butanoate metabolism	Afp.high	2.78646	2.73581e-05
Ebp	5.9465e-43	-0.315782	0.297	0.574	1.1648e-38	-27.7	AfpH		Slc3a2	2.10943e-39	0.610782	0.351	0.197	3.9634e-35	15.4	AfpH		Hsph1	1.3964e-42	0.679041	0.159	0.044	2.75818e-38	11.5	Host								/	TNFA_SIGNALING_VIA_NFKB	0.00662819	0.0486067	1.3133								Butanoate metabolism	Host	1.61529	0.0759211
Slc37a4	4.33166e-73	-0.531294	0.119	0.394	8.48486e-69	-27.5	AfpH		Ccng1	2.44237e-38	0.606474	0.356	0.203	4.58898e-34	15.3	AfpH		Mbnl1	1.98166e-31	0.772444	0.233	0.12	3.91418e-27	11.3	Host																				Caffeine metabolism	Afp.low	0.92078	0.597746
Kyat3	1.53855e-45	-0.362756	0.287	0.561	3.01372e-41	-27.4	AfpH		Tkt	3.95903e-53	0.792732	0.506	0.354	7.43861e-49	15.2	AfpH		Msmo1	2.01378e-34	1.17315	0.31	0.2	3.97762e-30	11	Host																				Caffeine metabolism	Afp.low.CC	0.717479	0.82466
S100a11	5.12105e-66	-0.669762	0.181	0.454	1.00311e-61	-27.3	AfpH		Gipc2	6.64538e-49	0.556654	0.225	0.073	1.2486e-44	15.2	AfpH		Cidec	2.76894e-43	0.614445	0.139	0.03	5.46921e-39	10.9	Host																				Caffeine metabolism	Afp.high	-0.982359	0.512589
Ppib	6.39211e-32	-0.303294	0.58	0.852	1.25209e-27	-27.2	AfpH		Pex11a	7.03829e-41	0.632993	0.304	0.153	1.32242e-36	15.1	AfpH		Zwint	4.18118e-31	0.92685	0.297	0.188	8.25866e-27	10.9	Host																				Caffeine metabolism	Host	0.974005	0.529548
Etnppl	2.92455e-43	-0.397391	0.322	0.594	5.72862e-39	-27.2	AfpH		Spink1	5.17412e-48	0.623672	0.22	0.071	9.72164e-44	14.9	AfpH		Cyp1a2	2.65599e-48	1.38537	0.443	0.335	5.24611e-44	10.8	Host																				Citrate cycle (TCA cycle)	Afp.low	4.88738	7.84375e-10
Bst2	2.84221e-35	-0.310873	0.412	0.683	5.56731e-31	-27.1	AfpH		Cidec	1.42232e-61	0.515855	0.178	0.03	2.6724e-57	14.8	AfpH		Fdft1	1.31705e-30	0.998591	0.288	0.181	2.60144e-26	10.7	Host																				Citrate cycle (TCA cycle)	Afp.low.CC	4.76113	1.004e-09
Ass1	8.08999e-271	-1.51049	0.702	0.972	1.58467e-266	-27	AfpH		Hsp90aa1	7.78017e-65	0.846865	0.594	0.446	1.46182e-60	14.8	AfpH		Slc1a1	1.65158e-52	0.600838	0.118	0.012	3.2622e-48	10.6	Host																				Citrate cycle (TCA cycle)	Afp.high	3.81296	1.06809e-09
Hsd17b2	6.39427e-51	-0.384633	0.217	0.486	1.25251e-46	-26.9	AfpH		Fetub	7.90361e-163	1.10923	0.815	0.67	1.48501e-158	14.5	AfpH		Ubqln2	1.44354e-29	0.708032	0.18	0.079	2.85128e-25	10.1	Host																				Citrate cycle (TCA cycle)	Host	2.03351	0.00991352
Pxmp2	3.39884e-50	-0.423	0.24	0.509	6.65765e-46	-26.9	AfpH		Serpina12	6.83878e-61	0.574292	0.171	0.027	1.28494e-56	14.4	AfpH		Fah	0	-2.97172	0	1	0	-100	AfpL																				Cysteine and methionine metabolism	Afp.low	4.0317	7.84375e-10
Spcs1	1.21505e-36	-0.250981	0.344	0.612	2.38003e-32	-26.8	AfpH		Gsto1	2.2588e-102	0.929036	0.718	0.575	4.24407e-98	14.3	AfpH		tdTomato	0	-3.99116	0	1	0	-100	AfpL																				Cysteine and methionine metabolism	Afp.low.CC	3.86176	1.004e-09
Ptms	5.40374e-35	-0.353644	0.517	0.785	1.05848e-30	-26.8	AfpH		Cyp4a12b	5.09851e-69	0.46241	0.158	0.015	9.57958e-65	14.3	AfpH		Scd1	0	-3.32771	0.099	0.919	0	-82	AfpL																				Cysteine and methionine metabolism	Afp.high	2.69761	9.35909e-05
Coa3	4.43127e-63	-0.518343	0.158	0.425	8.67997e-59	-26.7	AfpH		Aox1	3.2111e-38	0.510339	0.245	0.103	6.03333e-34	14.2	AfpH		Hamp2	0	-3.1066	0.032	0.814	0	-78.2	AfpL																				Cysteine and methionine metabolism	Host	1.68111	0.0605732
Haao	1.98453e-37	-0.275785	0.352	0.619	3.88729e-33	-26.7	AfpH		Vat1	2.60216e-38	0.473399	0.24	0.1	4.8892e-34	14	AfpH		Hal	0	-1.74367	0.159	0.836	0	-67.7	AfpL																				D-Amino acid metabolism	Afp.low	0.8056	0.775783
Mrpl54	7.04262e-47	-0.345803	0.273	0.539	1.37951e-42	-26.6	AfpH		Cela1	1.21885e-35	0.618716	0.287	0.147	2.2901e-31	14	AfpH		Rarres2	0	-2.04836	0.259	0.934	0	-67.5	AfpL																				D-Amino acid metabolism	Afp.low.CC	0.773134	0.776311
Mrpl42	1.8492e-42	-0.383416	0.343	0.609	3.62221e-38	-26.6	AfpH		Lrrc58	3.41869e-34	0.584807	0.292	0.153	6.42339e-30	13.9	AfpH		Lcn2	0	-2.19275	0.24	0.904	0	-66.4	AfpL																				D-Amino acid metabolism	Afp.high	1.58699	0.0784375
Mt2	4.25483e-38	-0.297141	0.335	0.601	8.33435e-34	-26.6	AfpH		Cd9	3.23093e-45	0.747169	0.5	0.363	6.0706e-41	13.7	AfpH		Igfbp2	0	-2.0459	0.244	0.899	0	-65.5	AfpL																				D-Amino acid metabolism	Host	1.40442	0.14366
Krt8	8.32113e-69	-0.570947	0.622	0.887	1.62994e-64	-26.5	AfpH		Cyp1a2	2.93446e-36	0.797625	0.471	0.335	5.51355e-32	13.6	AfpH		Pon1	0	-1.56825	0.136	0.787	0	-65.1	AfpL																				Drug metabolism - cytochrome P450	Afp.low	3.44637	7.61013e-08
H19	5.64027e-79	-0.731675	0.09	0.354	1.10482e-74	-26.4	AfpH		Atpif1	7.55663e-117	0.98862	0.779	0.646	1.41982e-112	13.3	AfpH		Ly6e	0	-2.22495	0.331	0.963	0	-63.2	AfpL																				Drug metabolism - cytochrome P450	Afp.low.CC	2.88783	2.12651e-05
Hspa5	6.37958e-35	-0.386442	0.581	0.845	1.24963e-30	-26.4	AfpH		Pgm2	4.05058e-66	0.822739	0.612	0.481	7.61063e-62	13.1	AfpH		Amdhd1	0	-1.39427	0.221	0.849	0	-62.8	AfpL																				Drug metabolism - cytochrome P450	Afp.high	3.98312	1.06809e-09
Sprr1a	5.73781e-77	-0.80766	0.1	0.363	1.12392e-72	-26.3	AfpH		Cmss1	1.83785e-46	0.749386	0.694	0.563	3.45314e-42	13.1	AfpH		Itih3	0	-1.69403	0.279	0.906	0	-62.7	AfpL																				Drug metabolism - cytochrome P450	Host	4.02722	1.19524e-09
Etnk2	1.58253e-54	-0.441778	0.198	0.46	3.09987e-50	-26.2	AfpH		Abcc3	2.74641e-32	0.509467	0.251	0.12	5.16024e-28	13.1	AfpH		Idh2	0	-1.35303	0.154	0.78	0	-62.6	AfpL																				Ether lipid metabolism	Afp.low	1.71984	0.045896
Selenos	1.50211e-44	-0.334549	0.26	0.522	2.94233e-40	-26.2	AfpH		Igfbp6	2.0249e-60	0.500914	0.145	0.016	3.80458e-56	12.9	AfpH		Serpind1	0	-1.65426	0.282	0.905	0	-62.3	AfpL																				Ether lipid metabolism	Afp.low.CC	1.75332	0.0307024
Sec61b	1.59994e-37	-0.389516	0.429	0.691	3.13397e-33	-26.2	AfpH		Slc1a1	1.63641e-61	0.415496	0.138	0.012	3.07465e-57	12.6	AfpH		Lrg1	0	-2.15095	0.332	0.954	0	-62.2	AfpL																				Ether lipid metabolism	Afp.high	2.3893	0.000706565
Ssr4	1.65404e-39	-0.348642	0.31	0.571	3.23994e-35	-26.1	AfpH		Slc1a4	1.73485e-43	0.506995	0.167	0.042	3.25962e-39	12.5	AfpH		Ifitm3	0	-1.82658	0.335	0.95	0	-61.5	AfpL																				Ether lipid metabolism	Host	2.37118	0.00142397
Tmem147	1.92981e-41	-0.352647	0.285	0.545	3.78011e-37	-26	AfpH		Slc22a1	5.74122e-40	0.810639	0.467	0.343	1.07872e-35	12.4	AfpH		Rbp1	2.82178e-290	-1.23881	0.17	0.774	5.57357e-286	-60.4	AfpL																				Fatty acid biosynthesis	Afp.low	-1.13569	0.329417
Atp5k	6.77196e-29	-0.280361	0.588	0.848	1.32649e-24	-26	AfpH		H2afj	1.03171e-74	0.855251	0.681	0.559	1.93848e-70	12.2	AfpH		Ccnd1	0	-1.31911	0.111	0.713	0	-60.2	AfpL																				Fatty acid biosynthesis	Afp.low.CC	-1.55102	0.0960718
Lect2	3.46004e-61	-0.573028	0.159	0.418	6.77752e-57	-25.9	AfpH		Hist1h4c	2.42977e-50	0.45257	0.145	0.024	4.5653e-46	12.1	AfpH		Fxyd1	5.67291e-305	-1.29674	0.243	0.839	1.12051e-300	-59.6	AfpL																				Fatty acid biosynthesis	Afp.high	-2.26087	0.00257355
Tmem258	3.48718e-42	-0.303132	0.248	0.507	6.8307e-38	-25.9	AfpH		Ccnd3	1.63061e-28	0.563701	0.34	0.22	3.06375e-24	12	AfpH		F12	5.73792e-272	-1.162	0.19	0.774	1.13335e-267	-58.4	AfpL																				Fatty acid biosynthesis	Host	-2.44016	0.00129462
Cox7c	5.73072e-28	-0.291576	0.441	0.7	1.12253e-23	-25.9	AfpH		Hacd3	3.86881e-40	0.765759	0.47	0.35	7.2691e-36	12	AfpH		Pigr	1.41142e-289	-1.17805	0.097	0.68	2.78783e-285	-58.3	AfpL																				Fatty acid degradation	Afp.low	4.18082	7.84375e-10
Hgd	1.46926e-37	-0.386374	0.547	0.805	2.87799e-33	-25.8	AfpH		Cystm1	1.81373e-27	0.487979	0.256	0.136	3.40783e-23	12	AfpH		Aass	5.07676e-277	-1.21537	0.212	0.788	1.00276e-272	-57.6	AfpL																				Fatty acid degradation	Afp.low.CC	3.7493	4.69356e-09
Id3	6.3581e-42	-0.348613	0.285	0.541	1.24542e-37	-25.6	AfpH		Slc39a4	1.26359e-26	0.509398	0.27	0.153	2.37417e-22	11.7	AfpH		Ly6d	0	-1.77125	0.324	0.899	0	-57.5	AfpL																				Fatty acid degradation	Afp.high	4.31832	1.06809e-09
Gstt2	6.51546e-42	-0.389342	0.273	0.527	1.27625e-37	-25.4	AfpH		Ugp2	1.38377e-264	1.38143	0.905	0.788	2.59996e-260	11.7	AfpH		Serpinf1	6.56529e-262	-1.14693	0.268	0.838	1.29678e-257	-57	AfpL																				Fatty acid degradation	Host	3.71892	2.52912e-09
Tcn2	2.69277e-71	-0.575316	0.103	0.356	5.2746e-67	-25.3	AfpH		S100g	1.67838e-32	0.448379	0.187	0.07	3.1535e-28	11.7	AfpH		Slc2a2	3.04358e-298	-1.23793	0.073	0.64	6.01168e-294	-56.7	AfpL																				Fatty acid elongation	Afp.low	3.01987	3.397e-06
Bsg	2.41967e-32	-0.327501	0.629	0.882	4.73966e-28	-25.3	AfpH		Rarres1	6.53528e-35	0.715743	0.448	0.332	1.22791e-30	11.6	AfpH		Gls2	5.70135e-243	-1.04322	0.238	0.805	1.12613e-238	-56.7	AfpL																				Fatty acid elongation	Afp.low.CC	2.89725	1.37104e-05
Krtcap2	1.773e-31	-0.255414	0.376	0.629	3.47295e-27	-25.3	AfpH		Abcc2	1.0034e-74	0.867259	0.684	0.57	1.88529e-70	11.4	AfpH		Nnmt	0	-1.63459	0.371	0.937	0	-56.6	AfpL																				Fatty acid elongation	Afp.high	2.43725	0.000448211
Asgr1	2.37882e-69	-0.545417	0.659	0.911	4.65963e-65	-25.2	AfpH		Pir	1.0722e-24	0.469762	0.269	0.155	2.01456e-20	11.4	AfpH		Tcn2	1.12146e-282	-1.1218	0.103	0.666	2.21511e-278	-56.3	AfpL																				Fatty acid elongation	Host	1.8458	0.0268629
Tm6sf2	1.22068e-63	-0.487093	0.119	0.371	2.39107e-59	-25.2	AfpH		Gclm	2.87912e-214	1.1946	0.878	0.764	5.40958e-210	11.4	AfpH		Iah1	6.77034e-284	-1.2434	0.304	0.864	1.33728e-279	-56	AfpL																				Folate biosynthesis	Afp.low	3.41779	8.87572e-08
Idh3b	2.82015e-32	-0.318988	0.434	0.685	5.5241e-28	-25.1	AfpH		Akr1c14	2.41222e-33	0.657415	0.452	0.338	4.53232e-29	11.4	AfpH		Pemt	8.91655e-292	-1.25841	0.338	0.892	1.7612e-287	-55.4	AfpL																				Folate biosynthesis	Afp.low.CC	2.47058	0.000464191
Cyc1	4.15466e-30	-0.319593	0.576	0.827	8.13815e-26	-25.1	AfpH		Ces1b	2.09906e-30	0.509737	0.188	0.075	3.94393e-26	11.3	AfpH		Got1	1.50868e-278	-1.25931	0.313	0.864	2.97995e-274	-55.1	AfpL																				Folate biosynthesis	Afp.high	2.07028	0.00737148
Ccl9	8.32297e-62	-0.541311	0.121	0.371	1.6303e-57	-25	AfpH		Snrpa1	2.70772e-27	0.549537	0.408	0.295	5.08754e-23	11.3	AfpH		Tm6sf2	1.47398e-253	-1.00232	0.119	0.669	2.91141e-249	-55	AfpL																				Folate biosynthesis	Host	1.43617	0.123635
Aass	3.35521e-49	-0.456584	0.212	0.462	6.57219e-45	-25	AfpH		Cyp4a14	3.54766e-27	0.561587	0.5	0.39	6.66569e-23	11	AfpH		Prodh2	2.8559e-252	-1.01006	0.131	0.679	5.64097e-248	-54.8	AfpL																				Fructose and mannose metabolism	Afp.low	1.98786	0.00817951
Sdhd	7.74368e-30	-0.323762	0.567	0.817	1.51683e-25	-25	AfpH		Hprt	1.07773e-45	0.732069	0.56	0.452	2.02495e-41	10.8	AfpH		Angptl8	1.48846e-284	-1.33061	0.083	0.63	2.94001e-280	-54.7	AfpL																				Fructose and mannose metabolism	Afp.low.CC	1.99922	0.00960099
Afp	1.19792e-91	-1.11906	0.603	0.852	2.3465e-87	-24.9	AfpH		Keg1	5.47399e-24	0.528793	0.241	0.133	1.02851e-19	10.8	AfpH		Coa3	4.62111e-244	-0.988454	0.158	0.705	9.12761e-240	-54.7	AfpL																				Fructose and mannose metabolism	Afp.high	2.35694	0.00107965
Ndufa12	2.58383e-27	-0.286328	0.469	0.718	5.06121e-23	-24.9	AfpH		Tekt5	5.82851e-53	0.38719	0.116	0.009	1.09512e-48	10.7	AfpH		Cfh	1.08829e-220	-0.927645	0.195	0.739	2.14958e-216	-54.4	AfpL																				Fructose and mannose metabolism	Host	2.60017	0.000267556
Hsd17b10	6.84737e-30	-0.262172	0.416	0.664	1.34126e-25	-24.8	AfpH		Abcc5	2.67661e-43	0.328782	0.124	0.02	5.02908e-39	10.4	AfpH		Sdc1	1.53565e-219	-0.949665	0.231	0.77	3.03322e-215	-53.9	AfpL																				Galactose metabolism	Afp.low	2.37096	0.000714023
Sult2a1	5.43311e-78	-0.840036	0.076	0.324	1.06424e-73	-24.8	AfpH		Abhd5	2.30679e-22	0.44104	0.235	0.131	4.33422e-18	10.4	AfpH		Asl	0	-1.74149	0.401	0.937	0	-53.6	AfpL																				Galactose metabolism	Afp.low.CC	2.47834	0.000464191
Cideb	4.66653e-34	-0.294096	0.318	0.566	9.1408e-30	-24.8	AfpH		Gbe1	1.99912e-23	0.542871	0.342	0.239	3.75614e-19	10.3	AfpH		Ccl9	3.11377e-238	-1.0389	0.121	0.654	6.15033e-234	-53.3	AfpL																				Galactose metabolism	Afp.high	2.36548	0.00120336
Cldn3	1.05007e-56	-0.427849	0.142	0.389	2.05688e-52	-24.7	AfpH		Dnase2a	1.53583e-22	0.485241	0.229	0.126	2.88566e-18	10.3	AfpH		Fgl1	6.607e-308	-1.24754	0.395	0.926	1.30501e-303	-53.1	AfpL																				Galactose metabolism	Host	2.37556	0.00203205
Slc2a2	8.47433e-76	-0.581929	0.073	0.317	1.65995e-71	-24.4	AfpH		Esd	9.95409e-291	1.35524	0.933	0.831	1.87027e-286	10.2	AfpH		Apcs	0	-1.66933	0.422	0.953	0	-53.1	AfpL																				Glutathione metabolism	Afp.low	4.16285	7.84375e-10
Cyp4a14	1.21452e-38	-0.322383	0.256	0.5	2.379e-34	-24.4	AfpH		Agpat5	1.36147e-22	0.445158	0.214	0.112	2.55807e-18	10.2	AfpH		Leap2	3.78003e-261	-1.25451	0.1	0.628	7.46631e-257	-52.8	AfpL																				Glutathione metabolism	Afp.low.CC	3.7134	2.703e-09
Aldh7a1	1.07619e-33	-0.291479	0.32	0.564	2.10804e-29	-24.4	AfpH		Mbl2	3.26871e-75	0.742309	0.832	0.73	6.14158e-71	10.2	AfpH		Itih4	4.30383e-194	-0.844916	0.271	0.798	8.50093e-190	-52.7	AfpL																				Glutathione metabolism	Afp.high	4.12127	1.06809e-09
Fabp5	1.46061e-63	-0.547917	0.111	0.354	2.86105e-59	-24.3	AfpH		Nt5e	5.87432e-38	0.353786	0.127	0.026	1.10373e-33	10.1	AfpH		Slc37a4	1.55593e-239	-1.04281	0.119	0.645	3.07328e-235	-52.6	AfpL																				Glutathione metabolism	Host	3.93985	1.19524e-09
Ninj1	3.80653e-31	-0.257248	0.349	0.592	7.45623e-27	-24.3	AfpH		Pmm1	2.38011e-37	0.443029	0.13	0.029	4.47199e-33	10.1	AfpH		Pxmp2	8.00273e-208	-0.918215	0.24	0.76	1.5807e-203	-52	AfpL																				Glycerolipid metabolism	Afp.low	2.99459	5.06486e-06
Ndufa5	5.27803e-27	-0.253932	0.583	0.826	1.03386e-22	-24.3	AfpH		Gpx4	9.40577e-54	0.788451	0.591	0.49	1.76725e-49	10.1	AfpH		F10	9.4803e-241	-1.07296	0.373	0.892	1.87255e-236	-51.9	AfpL																				Glycerolipid metabolism	Afp.low.CC	2.61	0.000132151
Grn	2.13388e-47	-0.38944	0.184	0.426	4.17985e-43	-24.2	AfpH		Pigr	2.59243e-99	-0.729838	0.331	0.68	4.87093e-95	-34.9	AfpL		Kyat3	3.0668e-202	-0.920734	0.287	0.802	6.05754e-198	-51.5	AfpL																				Glycerolipid metabolism	Afp.high	2.92122	8.41371e-06
Lgals9	1.54883e-28	-0.283316	0.632	0.874	3.03385e-24	-24.2	AfpH		Gas2	2.14511e-75	-0.532858	0.269	0.596	4.03044e-71	-32.7	AfpL		Hsd17b6	3.95683e-213	-0.927813	0.157	0.671	7.81552e-209	-51.4	AfpL																				Glycerolipid metabolism	Host	2.46689	0.0004057
Hsd17b6	2.06418e-51	-0.439202	0.157	0.398	4.04331e-47	-24.1	AfpH		Aass	2.39196e-107	-0.758783	0.462	0.788	4.49425e-103	-32.6	AfpL		Amy1	4.5233e-249	-0.978777	0.068	0.58	8.93442e-245	-51.2	AfpL																				Glycerophospholipid metabolism	Afp.low	2.73716	3.99266e-05
Atp5c1	2.11505e-25	-0.279309	0.633	0.874	4.14296e-21	-24.1	AfpH		Nat8f2	6.73638e-83	-0.65506	0.37	0.695	1.2657e-78	-32.5	AfpL		Cldn3	3.73349e-214	-0.86775	0.142	0.651	7.37439e-210	-50.9	AfpL																				Glycerophospholipid metabolism	Afp.low.CC	2.28449	0.00178106
Ndufb10	5.6478e-23	-0.256286	0.514	0.755	1.10629e-18	-24.1	AfpH		Idh2	5.90761e-96	-0.667167	0.456	0.78	1.10998e-91	-32.4	AfpL		Grn	2.61526e-202	-0.862722	0.184	0.692	5.16567e-198	-50.8	AfpL																				Glycerophospholipid metabolism	Afp.high	2.44682	0.00106623
Cfh	8.68195e-43	-0.335438	0.195	0.435	1.70062e-38	-24	AfpH		Slc2a2	2.73523e-80	-0.656004	0.317	0.64	5.13923e-76	-32.3	AfpL		Nat8f2	5.84326e-200	-0.854596	0.187	0.695	1.15416e-195	-50.8	AfpL																				Glycerophospholipid metabolism	Host	2.30307	0.00203205
Idh3g	1.56435e-50	-0.433484	0.169	0.409	3.06424e-46	-24	AfpH		Acmsd	6.53366e-75	-0.565589	0.274	0.594	1.22761e-70	-32	AfpL		Upp2	1.64088e-245	-1.06957	0.071	0.576	3.24106e-241	-50.5	AfpL																				Glycine, serine and threonine metabolism	Afp.low	3.9978	7.84375e-10
Ndufv3	1.06779e-25	-0.266747	0.459	0.699	2.09158e-21	-24	AfpH		Prodh2	7.70236e-77	-0.600036	0.362	0.679	1.4472e-72	-31.7	AfpL		Etnk2	2.41885e-205	-0.91713	0.198	0.702	4.77771e-201	-50.4	AfpL																				Glycine, serine and threonine metabolism	Afp.low.CC	3.67816	8.62255e-09
Gpt	5.33077e-32	-0.284183	0.306	0.545	1.04419e-27	-23.9	AfpH		Ccnd1	3.47716e-76	-0.62485	0.398	0.713	6.53323e-72	-31.5	AfpL		Ebp	4.22039e-174	-0.762948	0.297	0.8	8.33611e-170	-50.3	AfpL																				Glycine, serine and threonine metabolism	Afp.high	2.74376	6.37054e-05
Cisd3	1.12112e-42	-0.378223	0.214	0.453	2.19605e-38	-23.9	AfpH		Leap2	4.61501e-76	-0.697151	0.317	0.628	8.67115e-72	-31.1	AfpL		Acmsd	3.86007e-232	-0.943942	0.091	0.594	7.62442e-228	-50.3	AfpL																				Glycine, serine and threonine metabolism	Host	1.76747	0.0383717
Uox	1.23099e-71	-0.574787	0.69	0.928	2.41126e-67	-23.8	AfpH		Zap70	5.77098e-77	-0.535653	0.17	0.481	1.08431e-72	-31.1	AfpL		Etnppl	8.59751e-217	-1.12247	0.322	0.823	1.69818e-212	-50.1	AfpL																				Glycolysis / Gluconeogenesis	Afp.low	3.67959	6.46223e-09
Aldh1l1	3.1548e-27	-0.285469	0.44	0.678	6.17962e-23	-23.8	AfpH		Amy1	8.51855e-72	-0.563713	0.269	0.58	1.60055e-67	-31.1	AfpL		Igf1	0	-1.83833	0.473	0.973	0	-50	AfpL																				Glycolysis / Gluconeogenesis	Afp.low.CC	3.40318	1.40835e-07
Sdc1	2.17437e-38	-0.292323	0.231	0.469	4.25915e-34	-23.8	AfpH		Tcn2	1.59545e-69	-0.546486	0.356	0.666	2.9977e-65	-31	AfpL		Otc	1.27146e-228	-1.03078	0.378	0.878	2.51139e-224	-50	AfpL																				Glycolysis / Gluconeogenesis	Afp.high	3.70108	2.01163e-09
Ssr2	1.02275e-36	-0.273404	0.25	0.488	2.00335e-32	-23.8	AfpH		C9	4.30285e-63	-0.51569	0.324	0.634	8.08462e-59	-31	AfpL		Sult1a1	0	-1.44993	0.455	0.952	0	-49.7	AfpL																				Glycolysis / Gluconeogenesis	Host	2.86793	3.0834e-05
Sc5d	7.0137e-35	-0.268513	0.249	0.487	1.37384e-30	-23.8	AfpH		Tmem86b	2.07658e-68	-0.538411	0.363	0.672	3.90169e-64	-30.9	AfpL		Tmem86b	4.79235e-190	-0.783361	0.176	0.672	9.46586e-186	-49.6	AfpL																				Glycosaminoglycan biosynthesis - chondroitin sulfate / dermatan sulfate	Afp.low	0.989098	0.493774
Ndufs8	3.61933e-26	-0.26259	0.434	0.671	7.08954e-22	-23.7	AfpH		Amdhd1	1.31796e-140	-0.822803	0.54	0.849	2.47631e-136	-30.9	AfpL		Rdh16f2	2.0131e-237	-0.93581	0.067	0.56	3.97628e-233	-49.3	AfpL																				Glycosaminoglycan biosynthesis - chondroitin sulfate / dermatan sulfate	Afp.low.CC	1.18239	0.312722
Id2	4.45832e-25	-0.267047	0.59	0.825	8.73297e-21	-23.5	AfpH		Hal	3.16974e-149	-0.950318	0.528	0.836	5.95563e-145	-30.8	AfpL		Cyp2c70	0	-2.02563	0.477	0.969	0	-49.2	AfpL																				Glycosaminoglycan biosynthesis - chondroitin sulfate / dermatan sulfate	Afp.high	-1.12923	0.375708
Pigr	1.44569e-60	-0.44821	0.097	0.331	2.83182e-56	-23.4	AfpH		Itih4	4.13774e-98	-0.689633	0.491	0.798	7.7744e-94	-30.7	AfpL		Ftcd	1.98448e-180	-0.792876	0.227	0.719	3.91974e-176	-49.2	AfpL																				Glycosaminoglycan biosynthesis - chondroitin sulfate / dermatan sulfate	Host	1.09971	0.378451
Mdh1	9.27927e-125	-0.790425	0.713	0.947	1.81762e-120	-23.4	AfpH		Atp1b1	5.7394e-70	-0.568652	0.345	0.652	1.07838e-65	-30.7	AfpL		Sult1d1	2.51787e-203	-0.969134	0.348	0.839	4.9733e-199	-49.1	AfpL																				Glycosaminoglycan biosynthesis - heparan sulfate / heparin	Afp.low	0.957698	0.526357
Serpina3n	3.53509e-57	-0.500845	0.122	0.356	6.92454e-53	-23.4	AfpH		Aspdh	3.11536e-69	-0.487572	0.217	0.524	5.85346e-65	-30.7	AfpL		Agxt	3.79486e-271	-1.18588	0.414	0.904	7.49561e-267	-49	AfpL																				Glycosaminoglycan biosynthesis - heparan sulfate / heparin	Afp.low.CC	0.689293	0.838815
Apoa5	4.21415e-28	-0.276368	0.668	0.901	8.25467e-24	-23.3	AfpH		Cfh	5.88278e-75	-0.592207	0.435	0.739	1.10532e-70	-30.4	AfpL		Apof	0	-1.49466	0.47	0.96	0	-49	AfpL																				Glycosaminoglycan biosynthesis - heparan sulfate / heparin	Afp.high	-1.60327	0.059597
Comt	4.26646e-32	-0.339006	0.634	0.866	8.35714e-28	-23.2	AfpH		Hgfac	1.21373e-74	-0.494058	0.165	0.469	2.28047e-70	-30.4	AfpL		Hsd17b2	1.04469e-177	-0.772075	0.217	0.706	2.06346e-173	-48.9	AfpL																				Glycosaminoglycan biosynthesis - heparan sulfate / heparin	Host	-1.20529	0.257999
Lrp1	7.51881e-36	-0.287875	0.227	0.458	1.47278e-31	-23.1	AfpH		Sdc1	8.64639e-87	-0.657342	0.469	0.77	1.62457e-82	-30.1	AfpL		D10Jhu81e	4.69948e-191	-0.81544	0.179	0.666	9.28241e-187	-48.7	AfpL																				Glycosaminoglycan biosynthesis - keratan sulfate	Afp.low	1.24419	0.245361
Prodh2	5.29768e-53	-0.410025	0.131	0.362	1.03771e-48	-23.1	AfpH		G6pc	7.97904e-68	-0.591191	0.372	0.673	1.49918e-63	-30.1	AfpL		Gas2	2.41802e-210	-0.837583	0.109	0.596	4.77608e-206	-48.7	AfpL																				Glycosaminoglycan biosynthesis - keratan sulfate	Afp.low.CC	1.58809	0.0713097
Ndufb9	2.25414e-30	-0.307472	0.632	0.863	4.41541e-26	-23.1	AfpH		Rdh16f2	4.75205e-66	-0.494295	0.26	0.56	8.92864e-62	-30	AfpL		Qprt	1.45601e-178	-0.804463	0.223	0.71	2.87591e-174	-48.7	AfpL																				Glycosaminoglycan biosynthesis - keratan sulfate	Afp.high	1.46854	0.117905
Cisd1	1.28626e-25	-0.276648	0.595	0.825	2.51952e-21	-23	AfpH		Inmt	8.63842e-74	-0.54147	0.17	0.469	1.62307e-69	-29.9	AfpL		Cyp2d26	3.83681e-231	-1.02438	0.412	0.898	7.57847e-227	-48.6	AfpL																				Glycosaminoglycan biosynthesis - keratan sulfate	Host	1.55161	0.071151
Tnfrsf12a	3.52647e-49	-0.437285	0.147	0.374	6.90765e-45	-22.7	AfpH		Tm6sf2	1.13551e-63	-0.515229	0.371	0.669	2.13352e-59	-29.8	AfpL		Pnpla7	3.70182e-183	-0.778168	0.204	0.69	7.31183e-179	-48.6	AfpL																				Glycosaminoglycan degradation	Afp.low	1.70168	0.046083
Dcxr	2.61841e-36	-0.329916	0.261	0.488	5.12894e-32	-22.7	AfpH		Tmem150a	1.45203e-67	-0.518638	0.224	0.521	2.72822e-63	-29.7	AfpL		G6pc	8.15609e-170	-0.712428	0.188	0.673	1.61099e-165	-48.5	AfpL																				Glycosaminoglycan degradation	Afp.low.CC	1.5152	0.101651
Ndufb6	3.39228e-32	-0.322706	0.645	0.872	6.6448e-28	-22.7	AfpH		Uroc1	7.43593e-57	-0.40505	0.253	0.55	1.39714e-52	-29.7	AfpL		Cideb	2.17701e-163	-0.752962	0.318	0.802	4.30003e-159	-48.4	AfpL																				Glycosaminoglycan degradation	Afp.high	0.973973	0.536964
Qprt	1.67563e-38	-0.381066	0.223	0.449	3.28223e-34	-22.6	AfpH		Upp2	1.56026e-70	-0.646065	0.28	0.576	2.93158e-66	-29.6	AfpL		Sc5d	3.06193e-162	-0.730309	0.249	0.733	6.04793e-158	-48.4	AfpL																				Glycosaminoglycan degradation	Host	-1.14658	0.308962
Insig2	4.21449e-26	-0.258399	0.392	0.617	8.25535e-22	-22.5	AfpH		F12	2.86478e-93	-0.679094	0.482	0.774	5.38263e-89	-29.2	AfpL		Khk	4.58406e-172	-0.80573	0.316	0.799	9.05444e-168	-48.3	AfpL																				Glycosphingolipid biosynthesis - ganglio series	Afp.low	1.97212	0.0121539
Dpys	1.28926e-33	-0.331918	0.29	0.514	2.52539e-29	-22.4	AfpH		Pon1	1.36554e-82	-0.668232	0.495	0.787	2.56572e-78	-29.2	AfpL		Tat	0	-1.33823	0.459	0.942	0	-48.3	AfpL																				Glycosphingolipid biosynthesis - ganglio series	Afp.low.CC	1.60653	0.078596
Pipox	5.67832e-40	-0.307682	0.191	0.415	1.11227e-35	-22.4	AfpH		F13b	4.02929e-56	-0.438554	0.266	0.556	7.57064e-52	-29	AfpL		Pipox	7.81262e-180	-0.769068	0.191	0.671	1.54315e-175	-48	AfpL																				Glycosphingolipid biosynthesis - ganglio series	Afp.high	1.80379	0.0298263
Cox5b	1.01419e-23	-0.269232	0.671	0.894	1.98659e-19	-22.3	AfpH		Zfp36	1.52626e-84	-0.713596	0.458	0.748	2.86769e-80	-29	AfpL		Dcxr	3.43647e-177	-0.806347	0.261	0.741	6.78771e-173	-48	AfpL																				Glycosphingolipid biosynthesis - ganglio series	Host	1.16855	0.301619
Atox1	4.26094e-46	-0.412144	0.69	0.912	8.34634e-42	-22.2	AfpH		Pnpla7	5.24526e-61	-0.530014	0.405	0.69	9.85532e-57	-28.5	AfpL		Atp1b1	2.91331e-176	-0.697687	0.173	0.652	5.75437e-172	-47.9	AfpL																				Glycosphingolipid biosynthesis - globo and isoglobo series	Afp.low	1.13929	0.325785
Uqcrh	4.50821e-38	-0.375388	0.683	0.905	8.83068e-34	-22.2	AfpH		Cyp2c68	5.74936e-58	-0.51406	0.399	0.683	1.08025e-53	-28.4	AfpL		Slco1b2	3.72716e-193	-0.857855	0.134	0.613	7.36188e-189	-47.9	AfpL																				Glycosphingolipid biosynthesis - globo and isoglobo series	Afp.low.CC	1.33634	0.173402
Ndufa7	2.23827e-39	-0.39404	0.659	0.88	4.38433e-35	-22.1	AfpH		Agxt2	3.66044e-57	-0.442101	0.238	0.521	6.87761e-53	-28.3	AfpL		Coq8a	1.91147e-187	-0.862636	0.208	0.686	3.77554e-183	-47.8	AfpL																				Glycosphingolipid biosynthesis - globo and isoglobo series	Afp.high	1.37016	0.149136
Sdhb	1.2544e-29	-0.313402	0.654	0.875	2.45713e-25	-22.1	AfpH		Ccl9	6.72214e-55	-0.497593	0.371	0.654	1.26302e-50	-28.3	AfpL		Cyp2c68	5.5677e-158	-0.661474	0.206	0.683	1.09973e-153	-47.7	AfpL																				Glycosphingolipid biosynthesis - globo and isoglobo series	Host	1.24721	0.242658
Cyp27a1	2.16425e-39	-0.295351	0.187	0.407	4.23934e-35	-22	AfpH		Itih1	6.44468e-57	-0.40558	0.217	0.499	1.21089e-52	-28.2	AfpL		Errfi1	5.92479e-193	-0.913713	0.4	0.877	1.17026e-188	-47.7	AfpL																				Glycosphingolipid biosynthesis - lacto and neolacto series	Afp.low	1.4949	0.0988786
Gpc3	2.20801e-70	-0.615655	0.06	0.279	4.32505e-66	-21.9	AfpH		Tkfc	3.0885e-64	-0.550958	0.465	0.747	5.80298e-60	-28.2	AfpL		Tkfc	4.30229e-166	-0.766755	0.27	0.747	8.49788e-162	-47.7	AfpL																				Glycosphingolipid biosynthesis - lacto and neolacto series	Afp.low.CC	1.3721	0.164832
D10Jhu81e	1.98093e-41	-0.376036	0.179	0.398	3.88024e-37	-21.9	AfpH		Crp	5.79792e-58	-0.499525	0.246	0.527	1.08937e-53	-28.1	AfpL		Zfp36	8.22941e-175	-0.893636	0.272	0.748	1.62547e-170	-47.6	AfpL																				Glycosphingolipid biosynthesis - lacto and neolacto series	Afp.high	1.14241	0.358176
H2-T23	3.15312e-36	-0.311374	0.209	0.428	6.17633e-32	-21.9	AfpH		Coa3	3.36461e-56	-0.470112	0.425	0.705	6.32176e-52	-28	AfpL		Slc10a1	1.82601e-149	-0.721857	0.28	0.752	3.60674e-145	-47.2	AfpL																				Glycosphingolipid biosynthesis - lacto and neolacto series	Host	1.01664	0.46623
Ctsl	4.46095e-64	-0.526275	0.716	0.934	8.7381e-60	-21.8	AfpH		Pcyt2	1.678e-51	-0.431167	0.304	0.584	3.1528e-47	-28	AfpL		Aspdh	9.25975e-228	-0.833586	0.053	0.524	1.82899e-223	-47.1	AfpL																				Glycosylphosphatidylinositol (GPI)-anchor biosynthesis	Afp.low	1.71687	0.0414817
Leap2	2.37885e-57	-0.55736	0.1	0.317	4.6597e-53	-21.7	AfpH		Pglyrp2	4.39394e-54	-0.383498	0.214	0.492	8.25577e-50	-27.8	AfpL		Uroc1	1.50614e-209	-0.782479	0.079	0.55	2.97492e-205	-47.1	AfpL																				Glycosylphosphatidylinositol (GPI)-anchor biosynthesis	Afp.low.CC	1.17741	0.312444
Naa38	9.89545e-33	-0.280367	0.253	0.47	1.93832e-28	-21.7	AfpH		Ftcd	8.39359e-64	-0.532882	0.442	0.719	1.57707e-59	-27.7	AfpL		C9	2.60224e-169	-0.652981	0.163	0.634	5.13994e-165	-47.1	AfpL																				Glycosylphosphatidylinositol (GPI)-anchor biosynthesis	Afp.high	1.06132	0.436528
Ftcd	1.70097e-32	-0.259994	0.227	0.442	3.33185e-28	-21.5	AfpH		Car14	7.5649e-72	-0.465291	0.115	0.391	1.42137e-67	-27.6	AfpL		Aldh7a1	9.59572e-152	-0.700366	0.32	0.79	1.89535e-147	-47	AfpL																				Glycosylphosphatidylinositol (GPI)-anchor biosynthesis	Host	-1.64867	0.071151
Ldha	2.63344e-38	-0.386985	0.685	0.9	5.15838e-34	-21.5	AfpH		Dpyd	4.25744e-48	-0.339705	0.265	0.541	7.9993e-44	-27.6	AfpL		Psen2	5.31768e-247	-1.08273	0.426	0.894	1.05035e-242	-46.8	AfpL																				Histidine metabolism	Afp.low	2.57485	0.000251197
Serpinc1	2.53874e-113	-0.679974	0.76	0.974	4.97287e-109	-21.4	AfpH		Afm	1.47646e-51	-0.418224	0.269	0.544	2.77412e-47	-27.5	AfpL		Id3	1.07575e-164	-0.825048	0.285	0.753	2.12482e-160	-46.8	AfpL																				Histidine metabolism	Afp.low.CC	2.40031	0.000776668
Coq8a	8.54731e-37	-0.31262	0.208	0.422	1.67425e-32	-21.4	AfpH		Akr1b7	8.43608e-57	-0.494061	0.224	0.497	1.58506e-52	-27.3	AfpL		Masp2	7.15524e-143	-0.61657	0.289	0.757	1.4133e-138	-46.8	AfpL																				Histidine metabolism	Afp.high	1.50679	0.107306
Ndufa6	4.58323e-33	-0.33375	0.681	0.895	8.97763e-29	-21.4	AfpH		Hsd17b6	2.63156e-54	-0.488612	0.398	0.671	4.94445e-50	-27.3	AfpL		Gamt	7.32298e-158	-0.698578	0.293	0.76	1.44643e-153	-46.7	AfpL																				Histidine metabolism	Host	1.53274	0.0986424
Orm1	3.28023e-65	-0.524533	0.737	0.95	6.42531e-61	-21.3	AfpH		Hamp2	7.15442e-106	-1.13025	0.542	0.814	1.34424e-101	-27.2	AfpL		Kng2	8.751e-144	-0.688155	0.363	0.83	1.7285e-139	-46.7	AfpL																				Inositol phosphate metabolism	Afp.low	1.70483	0.0431191
Krt18	2.13922e-68	-0.589206	0.705	0.916	4.19031e-64	-21.1	AfpH		Ugt2a3	1.26688e-46	-0.352943	0.268	0.539	2.38035e-42	-27.1	AfpL		H2-D1	0	-1.38301	0.466	0.932	0	-46.6	AfpL																				Inositol phosphate metabolism	Afp.low.CC	1.52261	0.101421
Upp2	4.92889e-59	-0.423503	0.071	0.28	9.65472e-55	-20.9	AfpH		Ces2a	3.28804e-50	-0.418393	0.284	0.553	6.1779e-46	-26.9	AfpL		C8g	2.76317e-247	-1.08206	0.444	0.909	5.45781e-243	-46.5	AfpL																				Inositol phosphate metabolism	Afp.high	1.44942	0.123291
Slc25a10	6.5971e-38	-0.35079	0.184	0.392	1.29224e-33	-20.8	AfpH		Ier2	7.21619e-59	-0.61423	0.381	0.65	1.35585e-54	-26.9	AfpL		Ssr4	2.47767e-144	-0.653112	0.31	0.773	4.8939e-140	-46.3	AfpL																				Inositol phosphate metabolism	Host	2.12293	0.00411024
Nipsnap1	6.44258e-27	-0.251086	0.293	0.501	1.26197e-22	-20.8	AfpH		Abcb11	1.2224e-50	-0.399256	0.262	0.531	2.29678e-46	-26.9	AfpL		Serping1	1.29203e-128	-0.611039	0.379	0.842	2.55201e-124	-46.3	AfpL																				Linoleic acid metabolism	Afp.low	1.98887	0.00843437
Cth	3.39303e-42	-0.390374	0.708	0.914	6.64626e-38	-20.6	AfpH		Habp2	3.59489e-55	-0.378759	0.194	0.462	6.75443e-51	-26.8	AfpL		Tmem258	1.27906e-145	-0.640007	0.248	0.71	2.52641e-141	-46.2	AfpL																				Linoleic acid metabolism	Afp.low.CC	1.17963	0.303522
Atp5o	1.02646e-24	-0.28084	0.69	0.896	2.01063e-20	-20.6	AfpH		D10Jhu81e	2.44253e-51	-0.439404	0.398	0.666	4.58928e-47	-26.8	AfpL		Lrp1	4.14843e-151	-0.682336	0.227	0.687	8.19397e-147	-46	AfpL																				Linoleic acid metabolism	Afp.high	1.58129	0.0828222
Rgn	1.87145e-57	-0.533885	0.08	0.286	3.6658e-53	-20.6	AfpH		Hc	3.02434e-43	-0.367979	0.349	0.616	5.68243e-39	-26.7	AfpL		Agt	3.37295e-148	-0.743391	0.378	0.838	6.66225e-144	-46	AfpL																				Linoleic acid metabolism	Host	-1.52342	0.0959076
Rnase4	5.67553e-75	-0.700746	0.732	0.937	1.11172e-70	-20.5	AfpH		Rbp1	1.12033e-62	-0.539243	0.508	0.774	2.10499e-58	-26.6	AfpL		Slc25a10	7.25475e-164	-0.695045	0.184	0.641	1.43296e-159	-45.7	AfpL																				Lipoic acid metabolism	Afp.low	1.1538	0.326687
Lamtor1	4.89396e-38	-0.333112	0.178	0.383	9.58629e-34	-20.5	AfpH		Proz	1.7001e-50	-0.400435	0.237	0.503	3.19432e-46	-26.6	AfpL		Bst2	3.04081e-160	-0.75653	0.412	0.869	6.00621e-156	-45.7	AfpL																				Lipoic acid metabolism	Afp.low.CC	1.05542	0.423694
Atp5j	1.91913e-61	-0.488381	0.736	0.941	3.75919e-57	-20.5	AfpH		Grn	8.50929e-53	-0.473282	0.426	0.692	1.59881e-48	-26.6	AfpL		Tm4sf4	4.28433e-136	-0.665929	0.347	0.802	8.4624e-132	-45.5	AfpL																				Lipoic acid metabolism	Afp.high	-0.77641	0.793085
Mrpl27	5.47401e-33	-0.284331	0.214	0.418	1.07225e-28	-20.4	AfpH		Coq8a	2.9687e-60	-0.550016	0.422	0.686	5.57789e-56	-26.4	AfpL		Agmat	7.42151e-133	-0.585856	0.287	0.742	1.4659e-128	-45.5	AfpL																				Lipoic acid metabolism	Host	-2.02423	0.00656579
Atp5d	6.11562e-25	-0.262513	0.722	0.925	1.19793e-20	-20.3	AfpH		Arf5	1.05733e-42	-0.385065	0.417	0.681	1.98661e-38	-26.4	AfpL		Gpt	2.31873e-144	-0.700276	0.306	0.76	4.57996e-140	-45.4	AfpL																				Lysine degradation	Afp.low	1.87612	0.0136486
Uqcrb	1.08888e-32	-0.324187	0.72	0.922	2.13289e-28	-20.2	AfpH		C8b	8.26611e-58	-0.412197	0.165	0.428	1.55312e-53	-26.3	AfpL		Tmem176a	3.52539e-129	-0.597945	0.4	0.854	6.96335e-125	-45.4	AfpL																				Lysine degradation	Afp.low.CC	1.58353	0.0744487
Mydgf	5.18172e-29	-0.269851	0.229	0.431	1.01499e-24	-20.2	AfpH		Cldn3	1.66209e-48	-0.439901	0.389	0.651	3.12291e-44	-26.2	AfpL		Zap70	1.27633e-235	-0.935393	0.028	0.481	2.52101e-231	-45.3	AfpL																				Lysine degradation	Afp.high	-2.22077	0.00290078
Amy1	2.26383e-56	-0.415064	0.068	0.269	4.43439e-52	-20.1	AfpH		Mug1	1.51393e-43	-0.38228	0.307	0.569	2.84452e-39	-26.2	AfpL		Haao	2.37591e-147	-0.67721	0.352	0.804	4.6929e-143	-45.2	AfpL																				Lysine degradation	Host	-2.04081	0.00837081
Fga	3.76138e-30	-0.257252	0.746	0.947	7.36778e-26	-20.1	AfpH		Gls2	8.65549e-91	-0.63219	0.544	0.805	1.62628e-86	-26.1	AfpL		Ier2	7.83919e-159	-0.78286	0.198	0.65	1.5484e-154	-45.2	AfpL																				Mannose type O-glycan biosynthesis	Afp.low	0.850146	0.673128
Bhmt	4.40127e-130	-0.831807	0.765	0.965	8.6212e-126	-20	AfpH		H2-Q7	1.33803e-59	-0.471752	0.158	0.419	2.51402e-55	-26.1	AfpL		Wfdc21	0	-1.54869	0.518	0.97	0	-45.2	AfpL																				Mannose type O-glycan biosynthesis	Afp.low.CC	0.917506	0.578759
Ttc36	1.59325e-24	-0.254915	0.721	0.92	3.12085e-20	-19.9	AfpH		Dmgdh	3.22172e-48	-0.373009	0.221	0.482	6.0533e-44	-26.1	AfpL		Sds	0	-1.71438	0.512	0.961	0	-44.9	AfpL																				Mannose type O-glycan biosynthesis	Afp.high	1.11197	0.383385
Cyp2d22	9.72822e-45	-0.328484	0.109	0.307	1.90556e-40	-19.8	AfpH		Qprt	4.74892e-48	-0.423397	0.449	0.71	8.92274e-44	-26.1	AfpL		Cbs	7.32726e-134	-0.605465	0.288	0.737	1.44728e-129	-44.9	AfpL																				Mannose type O-glycan biosynthesis	Host	0.806199	0.736181
Uqcrq	2.14085e-62	-0.482885	0.745	0.942	4.19349e-58	-19.7	AfpH		Anxa6	1.14123e-52	-0.355843	0.188	0.448	2.14425e-48	-26	AfpL		Tmem147	3.72628e-131	-0.579019	0.285	0.733	7.36015e-127	-44.8	AfpL																				Metabolism of xenobiotics by cytochrome P450	Afp.low	3.55463	3.36747e-08
Sult1e1	2.92143e-91	-0.666893	0.003	0.196	5.72251e-87	-19.3	AfpH		Acly	1.08599e-46	-0.38087	0.251	0.511	2.04047e-42	-26	AfpL		Apon	2.59371e-119	-0.507124	0.309	0.756	5.1231e-115	-44.7	AfpL																				Metabolism of xenobiotics by cytochrome P450	Afp.low.CC	2.95801	8.69277e-06
Rdh16f2	1.88664e-54	-0.441515	0.067	0.26	3.69556e-50	-19.3	AfpH		Jun	2.11905e-58	-0.599574	0.441	0.701	3.98148e-54	-26	AfpL		Serpina3n	1.31552e-178	-0.772409	0.122	0.569	2.59841e-174	-44.7	AfpL																				Metabolism of xenobiotics by cytochrome P450	Afp.high	4.11451	1.06809e-09
Cox8a	9.18569e-41	-0.349563	0.757	0.942	1.79929e-36	-18.5	AfpH		Fuom	3.43879e-49	-0.354176	0.206	0.464	6.46115e-45	-25.8	AfpL		Cisd3	2.29203e-141	-0.616863	0.214	0.659	4.52721e-137	-44.5	AfpL																				Metabolism of xenobiotics by cytochrome P450	Host	4.12056	1.19524e-09
Coq9	4.21416e-32	-0.331789	0.18	0.364	8.25469e-28	-18.4	AfpH		Slc26a1	1.13253e-61	-0.452943	0.139	0.396	2.12791e-57	-25.7	AfpL		Nipsnap1	6.25892e-133	-0.601919	0.293	0.737	1.23626e-128	-44.4	AfpL																				Mucin type O-glycan biosynthesis	Afp.low	0.842812	0.677959
Acmsd	2.66158e-43	-0.378352	0.091	0.274	5.2135e-39	-18.3	AfpH		Pipox	1.39154e-49	-0.461386	0.415	0.671	2.61457e-45	-25.6	AfpL		Gstt2	9.39337e-140	-0.640678	0.273	0.717	1.85538e-135	-44.4	AfpL																				Mucin type O-glycan biosynthesis	Afp.low.CC	1.18089	0.303522
Tagln2	5.14404e-44	-0.420158	0.09	0.272	1.00761e-39	-18.2	AfpH		C1s1	4.69733e-55	-0.393835	0.171	0.427	8.82581e-51	-25.6	AfpL		Sult2a2	2.16292e-193	-1.03525	0.088	0.531	4.27221e-189	-44.3	AfpL																				Mucin type O-glycan biosynthesis	Afp.high	1.18382	0.309084
Car2	8.85198e-40	-0.388932	0.114	0.294	1.73393e-35	-18	AfpH		C1ra	8.94372e-52	-0.367618	0.18	0.436	1.68044e-47	-25.6	AfpL		Ces2a	1.20154e-175	-0.657398	0.11	0.553	2.37328e-171	-44.3	AfpL																				Mucin type O-glycan biosynthesis	Host	1.42938	0.143124
Pkm	7.5871e-28	-0.310492	0.198	0.378	1.48616e-23	-18	AfpH		Cyp2c23	1.06878e-51	-0.398473	0.192	0.448	2.00812e-47	-25.6	AfpL		Rgn	9.86593e-205	-1.17896	0.08	0.522	1.94872e-200	-44.2	AfpL																				Neomycin, kanamycin and gentamicin biosynthesis	Afp.low	-1.04699	0.430963
Gpx2	1.07137e-29	-0.309538	0.166	0.346	2.09859e-25	-18	AfpH		Slc6a13	9.03117e-44	-0.415039	0.366	0.621	1.69687e-39	-25.5	AfpL		Tmem150a	6.38154e-195	-0.804514	0.08	0.521	1.26048e-190	-44.1	AfpL																				Neomycin, kanamycin and gentamicin biosynthesis	Afp.low.CC	-0.984997	0.508879
Actg1	1.28172e-28	-0.299423	0.18	0.357	2.51063e-24	-17.7	AfpH		Sdc2	8.56551e-42	-0.369602	0.297	0.551	1.60937e-37	-25.4	AfpL		Mbl1	2.34907e-162	-0.605068	0.134	0.575	4.63988e-158	-44.1	AfpL																				Neomycin, kanamycin and gentamicin biosynthesis	Afp.high	1.06597	0.421238
Cyp26a1	6.29703e-75	-0.569509	0.012	0.188	1.23346e-70	-17.6	AfpH		Cyp2b10	1.17151e-54	-0.47572	0.191	0.445	2.20115e-50	-25.4	AfpL		Nrn1	9.50553e-140	-0.72514	0.398	0.838	1.87753e-135	-44	AfpL																				Neomycin, kanamycin and gentamicin biosynthesis	Host	1.55973	0.0679488
Thrsp	1.32756e-53	-0.537439	0.055	0.23	2.60042e-49	-17.5	AfpH		Dcxr	2.26986e-52	-0.47643	0.488	0.741	4.26483e-48	-25.3	AfpL		Ssr2	4.62186e-130	-0.558593	0.25	0.69	9.12909e-126	-44	AfpL																				Nicotinate and nicotinamide metabolism	Afp.low	2.31687	0.00228805
Lipc	1.26806e-46	-0.380201	0.069	0.244	2.48388e-42	-17.5	AfpH		Abhd14b	1.19861e-40	-0.362183	0.3	0.552	2.25206e-36	-25.2	AfpL		Ninj1	7.87466e-118	-0.545443	0.349	0.788	1.5554e-113	-43.9	AfpL																				Nicotinate and nicotinamide metabolism	Afp.low.CC	1.82742	0.0181301
Uroc1	7.50768e-43	-0.377429	0.079	0.253	1.47061e-38	-17.4	AfpH		Chchd3	1.90833e-39	-0.360867	0.353	0.605	3.58557e-35	-25.2	AfpL		Slc6a13	4.56771e-146	-0.578886	0.182	0.621	9.02215e-142	-43.9	AfpL																				Nicotinate and nicotinamide metabolism	Afp.high	1.2539	0.24368
A1bg	4.26295e-58	-0.579707	0.037	0.21	8.35026e-54	-17.3	AfpH		Pxmp2	2.86634e-57	-0.495216	0.509	0.76	5.38557e-53	-25.1	AfpL		Proc	7.67808e-123	-0.521437	0.281	0.719	1.51657e-118	-43.8	AfpL																				Nicotinate and nicotinamide metabolism	Host	-1.42128	0.137416
Mt1	3.37091e-77	-0.611419	0.785	0.955	6.60294e-73	-17	AfpH		Slc37a4	6.19412e-53	-0.511515	0.394	0.645	1.16381e-48	-25.1	AfpL		Dnajc19	2.02613e-135	-0.542257	0.215	0.652	4.00201e-131	-43.7	AfpL																				Nitrogen metabolism	Afp.low	1.5631	0.0746594
Cnpy2	1.34023e-32	-0.260322	0.114	0.279	2.62524e-28	-16.5	AfpH		Hoga1	6.97332e-39	-0.299605	0.316	0.567	1.31022e-34	-25.1	AfpL		Inmt	4.46471e-222	-0.898069	0.032	0.469	8.8187e-218	-43.7	AfpL																				Nitrogen metabolism	Afp.low.CC	1.50767	0.104804
Atp5e	2.19153e-49	-0.410725	0.787	0.952	4.29277e-45	-16.5	AfpH		Angptl8	2.03228e-44	-0.495619	0.38	0.63	3.81845e-40	-25	AfpL		Sult1e1	3.21845e-246	-1.29917	0.003	0.439	6.35708e-242	-43.6	AfpL																				Nitrogen metabolism	Afp.high	1.44967	0.118906
Clu	1.194e-251	-1.20591	0.815	0.979	2.33881e-247	-16.4	AfpH		F5	2.31262e-45	-0.372435	0.233	0.483	4.34517e-41	-25	AfpL		Akr1b7	4.3588e-207	-0.944924	0.061	0.497	8.60949e-203	-43.6	AfpL																				Nitrogen metabolism	Host	1.08621	0.390699
Aspdh	1.35032e-46	-0.346014	0.053	0.217	2.64501e-42	-16.4	AfpH		Tfr2	2.83232e-48	-0.339613	0.184	0.433	5.32165e-44	-24.9	AfpL		H2-T23	4.30469e-139	-0.607089	0.209	0.644	8.50262e-135	-43.5	AfpL																				Other glycan degradation	Afp.low	2.32187	0.00155922
Akr1b7	1.8235e-45	-0.450863	0.061	0.224	3.57186e-41	-16.3	AfpH		Bhmt2	5.69906e-43	-0.387544	0.399	0.648	1.0708e-38	-24.9	AfpL		Cyp2d22	1.09938e-171	-0.678422	0.109	0.542	2.1715e-167	-43.3	AfpL																				Other glycan degradation	Afp.low.CC	1.82701	0.0214679
Cyp2b10	1.88185e-57	-0.453942	0.029	0.191	3.68617e-53	-16.2	AfpH		Slc25a10	2.36266e-36	-0.344255	0.392	0.641	4.4392e-32	-24.9	AfpL		Cfi	1.34621e-116	-0.56917	0.424	0.857	2.65904e-112	-43.3	AfpL																				Other glycan degradation	Afp.high	1.50422	0.0961511
Cyp3a11	5.51402e-63	-0.489404	0.82	0.981	1.08009e-58	-16.1	AfpH		Gamt	9.00281e-53	-0.459929	0.512	0.76	1.69154e-48	-24.8	AfpL		Mrpl42	1.51833e-127	-0.610872	0.343	0.775	2.999e-123	-43.2	AfpL																				Other glycan degradation	Host	-1.28928	0.198402
Gas2	4.33958e-32	-0.304725	0.109	0.269	8.50036e-28	-16	AfpH		Sc5d	5.24657e-50	-0.461797	0.487	0.733	9.85778e-46	-24.6	AfpL		Phyh	0	-1.89865	0.547	0.977	0	-43	AfpL																				Other types of O-glycan biosynthesis	Afp.low	-0.888104	0.630849
Cyp1a1	2.21176e-37	-0.361352	0.086	0.246	4.33239e-33	-16	AfpH		Fos	1.96314e-47	-0.54139	0.272	0.518	3.68855e-43	-24.6	AfpL		S100a1	2.84582e-140	-0.689134	0.396	0.825	5.62107e-136	-42.9	AfpL																				Other types of O-glycan biosynthesis	Afp.low.CC	-0.770168	0.769939
Cox6c	6.79284e-36	-0.327433	0.795	0.955	1.33058e-31	-16	AfpH		Hsd3b3	2.07388e-41	-0.356208	0.261	0.507	3.89662e-37	-24.6	AfpL		Aldh1b1	5.65686e-117	-0.59239	0.4	0.829	1.11734e-112	-42.9	AfpL																				Other types of O-glycan biosynthesis	Afp.high	-1.20514	0.259298
Abcb11	2.9704e-32	-0.305218	0.103	0.262	5.81843e-28	-15.9	AfpH		Cyp4f14	1.50251e-51	-0.374939	0.156	0.4	2.82306e-47	-24.4	AfpL		Abcb11	1.05642e-170	-0.704474	0.103	0.531	2.08664e-166	-42.8	AfpL																				Other types of O-glycan biosynthesis	Host	1.12248	0.338919
Pla2g7	8.07329e-44	-0.425656	0.06	0.219	1.5814e-39	-15.9	AfpH		Yif1b	6.58622e-47	-0.351682	0.185	0.429	1.23748e-42	-24.4	AfpL		Jun	2.46781e-132	-0.650099	0.273	0.701	4.87442e-128	-42.8	AfpL																				Pantothenate and CoA biosynthesis	Afp.low	2.65559	0.000159871
Timm10	2.49254e-30	-0.339387	0.128	0.287	4.88239e-26	-15.9	AfpH		Mug2	1.72985e-46	-0.351038	0.185	0.429	3.25022e-42	-24.4	AfpL		Nudt19	3.02438e-127	-0.508545	0.225	0.652	5.97375e-123	-42.7	AfpL																				Pantothenate and CoA biosynthesis	Afp.low.CC	1.91898	0.0225596
Atp5j2	1.61701e-26	-0.271105	0.784	0.942	3.1674e-22	-15.8	AfpH		Mbl1	6.08867e-38	-0.368813	0.331	0.575	1.144e-33	-24.4	AfpL		Idh3g	1.03481e-144	-0.595765	0.169	0.596	2.04396e-140	-42.7	AfpL																				Pantothenate and CoA biosynthesis	Afp.high	1.45656	0.122264
Fgf21	5.36491e-30	-0.363038	0.125	0.282	1.05088e-25	-15.7	AfpH		Sult1e1	2.21084e-54	-0.632276	0.196	0.439	4.15395e-50	-24.3	AfpL		Arf5	7.05806e-123	-0.506559	0.255	0.681	1.39411e-118	-42.6	AfpL																				Pantothenate and CoA biosynthesis	Host	1.53096	0.0986424
Amn	4.68638e-47	-0.391837	0.048	0.204	9.17968e-43	-15.6	AfpH		Kynu	1.12716e-47	-0.351378	0.183	0.426	2.11782e-43	-24.3	AfpL		Tmem14c	2.91819e-117	-0.567221	0.382	0.806	5.76401e-113	-42.4	AfpL																				Pentose and glucuronate interconversions	Afp.low	2.32203	0.00165895
Lgals3	1.17295e-42	-0.685389	0.064	0.219	2.29757e-38	-15.5	AfpH		Abcg5	3.97299e-44	-0.360077	0.22	0.462	7.46485e-40	-24.2	AfpL		Hgfac	3.25616e-201	-0.778874	0.045	0.469	6.43156e-197	-42.4	AfpL																				Pentose and glucuronate interconversions	Afp.low.CC	2.1535	0.00448831
Fgg	4.31784e-151	-0.780125	0.841	0.994	8.45779e-147	-15.3	AfpH		Lbp	4.44584e-48	-0.370255	0.181	0.423	8.35329e-44	-24.2	AfpL		Aldh1l1	4.00401e-156	-0.792067	0.44	0.864	7.90872e-152	-42.4	AfpL																				Pentose and glucuronate interconversions	Afp.high	2.20712	0.00290078
Proz	2.04149e-32	-0.263664	0.086	0.237	3.99887e-28	-15.1	AfpH		Etnk2	6.11851e-48	-0.475352	0.46	0.702	1.14961e-43	-24.2	AfpL		F2	8.90888e-270	-1.08971	0.521	0.944	1.75968e-265	-42.3	AfpL																				Pentose and glucuronate interconversions	Host	2.31648	0.00160408
Cox7a2	1.77191e-50	-0.391306	0.794	0.944	3.47081e-46	-15	AfpH		Serpina10	1.15403e-36	-0.346009	0.327	0.569	2.1683e-32	-24.2	AfpL		Pcyt2	2.87031e-145	-0.610554	0.162	0.584	5.66944e-141	-42.2	AfpL																				Pentose phosphate pathway	Afp.low	2.84423	1.84048e-05
Anxa2	6.68723e-28	-0.334284	0.116	0.264	1.30989e-23	-14.8	AfpH		F7	4.03492e-50	-0.330267	0.153	0.394	7.5812e-46	-24.1	AfpL		Ugt2a3	4.13666e-158	-0.582173	0.118	0.539	8.17073e-154	-42.1	AfpL																				Pentose phosphate pathway	Afp.low.CC	2.70093	7.15529e-05
Fkbp11	8.36944e-32	-0.286398	0.086	0.232	1.63941e-27	-14.6	AfpH		Fxyd1	9.65761e-93	-0.634273	0.598	0.839	1.81457e-88	-24.1	AfpL		F13b	6.32474e-150	-0.572229	0.135	0.556	1.24926e-145	-42.1	AfpL																				Pentose phosphate pathway	Afp.high	2.6977	0.000100493
Fbp1	1.75673e-107	-0.667781	0.832	0.977	3.44109e-103	-14.5	AfpH		Kyat3	3.44088e-65	-0.557978	0.561	0.802	6.46507e-61	-24.1	AfpL		Prdx4	5.9272e-110	-0.38666	0.237	0.658	1.17074e-105	-42.1	AfpL																				Pentose phosphate pathway	Host	2.46838	0.00103876
Tmem150a	4.71857e-32	-0.285876	0.08	0.224	9.24273e-28	-14.4	AfpH		Cbs	2.03875e-48	-0.464834	0.496	0.737	3.83061e-44	-24.1	AfpL		Spcs1	1.03095e-96	-0.388051	0.344	0.764	2.03633e-92	-42	AfpL																				Phenylalanine metabolism	Afp.low	1.92797	0.0203744
Ss18l2	2.08941e-24	-0.273955	0.141	0.285	4.09273e-20	-14.4	AfpH		Elovl2	3.10406e-29	-0.259584	0.383	0.623	5.83223e-25	-24	AfpL		H19	2.43324e-186	-1.51279	0.09	0.508	4.80613e-182	-41.8	AfpL																				Phenylalanine metabolism	Afp.low.CC	1.6169	0.0737757
Sco2	1.42915e-31	-0.287227	0.086	0.229	2.79942e-27	-14.3	AfpH		Gcdh	4.64951e-45	-0.424831	0.512	0.75	8.73597e-41	-23.8	AfpL		Tagln2	2.62364e-171	-0.734489	0.09	0.508	5.18221e-167	-41.8	AfpL																				Phenylalanine metabolism	Afp.high	2.00343	0.00668915
Uqcr10	2.87964e-55	-0.401446	0.83	0.972	5.64064e-51	-14.2	AfpH		Cideb	3.88142e-53	-0.458866	0.566	0.802	7.29281e-49	-23.6	AfpL		Proz	2.38155e-170	-0.664099	0.086	0.503	4.70403e-166	-41.7	AfpL																				Phenylalanine metabolism	Host	-1.15718	0.301832
Zap70	1.1111e-48	-0.39974	0.028	0.17	2.17642e-44	-14.2	AfpH		Rgn	6.86004e-47	-0.645077	0.286	0.522	1.28893e-42	-23.6	AfpL		Igfbp1	8.74394e-97	-0.524524	0.362	0.779	1.7271e-92	-41.7	AfpL																				Phenylalanine, tyrosine and tryptophan biosynthesis	Afp.low	2.14954	0.00454916
Tff3	1.12983e-41	-0.478496	0.044	0.185	2.21311e-37	-14.1	AfpH		Nipsnap1	2.60983e-37	-0.350833	0.501	0.737	4.90361e-33	-23.6	AfpL		Pglyrp2	1.9063e-175	-0.65434	0.075	0.492	3.76532e-171	-41.7	AfpL																				Phenylalanine, tyrosine and tryptophan biosynthesis	Afp.low.CC	2.10292	0.00461688
Pglyrp2	7.56659e-31	-0.270842	0.075	0.214	1.48214e-26	-13.9	AfpH		Tagln2	2.77576e-35	-0.314331	0.272	0.508	5.21537e-31	-23.6	AfpL		Cyp2b10	6.85074e-211	-0.929661	0.029	0.445	1.35316e-206	-41.6	AfpL																				Phenylalanine, tyrosine and tryptophan biosynthesis	Afp.high	1.46958	0.105897
Echdc3	3.73565e-28	-0.286441	0.098	0.237	7.31739e-24	-13.9	AfpH		Slc7a2	4.34837e-33	-0.307054	0.343	0.579	8.17014e-29	-23.6	AfpL		Cfhr2	8.94157e-174	-0.783569	0.513	0.928	1.76614e-169	-41.5	AfpL																				Phenylalanine, tyrosine and tryptophan biosynthesis	Host	-1.453	0.123357
Inmt	1.62099e-44	-0.356599	0.032	0.17	3.17519e-40	-13.8	AfpH		Cyp2d22	6.85294e-37	-0.349938	0.307	0.542	1.2876e-32	-23.5	AfpL		Fn1	3.53483e-102	-0.427615	0.265	0.679	6.982e-98	-41.4	AfpL																				Phosphonate and phosphinate metabolism	Afp.low	1.4015	0.118971
Gipc2	3.2813e-30	-0.348517	0.088	0.225	6.42742e-26	-13.7	AfpH		Sdha	8.86245e-33	-0.327293	0.452	0.687	1.66517e-28	-23.5	AfpL		Serpinf2	1.62698e-113	-0.586484	0.423	0.837	3.21362e-109	-41.4	AfpL																				Phosphonate and phosphinate metabolism	Afp.low.CC	1.02313	0.460835
Kng1	1.49978e-100	-0.578378	0.86	0.996	2.93777e-96	-13.6	AfpH		Errfi1	7.24235e-103	-0.674721	0.642	0.877	1.36077e-98	-23.5	AfpL		Dpys	6.41052e-113	-0.512113	0.29	0.704	1.26621e-108	-41.4	AfpL																				Phosphonate and phosphinate metabolism	Afp.high	1.37213	0.165644
Mt3	3.16974e-39	-0.489667	0.046	0.181	6.20889e-35	-13.5	AfpH		Prodh	2.3968e-52	-0.390499	0.135	0.37	4.50335e-48	-23.5	AfpL		Amacr	2.60307e-106	-0.445817	0.273	0.685	5.14158e-102	-41.2	AfpL																				Phosphonate and phosphinate metabolism	Host	1.31783	0.206918
Lbp	5.55926e-37	-0.291579	0.047	0.181	1.08895e-32	-13.4	AfpH		Egr1	1.02349e-43	-0.446982	0.222	0.457	1.92304e-39	-23.5	AfpL		Slc38a3	2.12413e-101	-0.484722	0.311	0.723	4.19557e-97	-41.2	AfpL																				Porphyrin metabolism	Afp.low	2.00504	0.0143377
Cox6b1	9.18346e-103	-0.591017	0.848	0.98	1.79886e-98	-13.2	AfpH		Ahcy	2.17924e-36	-0.3305	0.281	0.516	4.09457e-32	-23.5	AfpL		Sigmar1	1.22552e-106	-0.428386	0.249	0.66	2.42064e-102	-41.1	AfpL																				Porphyrin metabolism	Afp.low.CC	2.1766	0.00298861
H2-Q10	1.87507e-68	-0.491881	0.862	0.991	3.67289e-64	-12.9	AfpH		Ivd	7.27109e-34	-0.260036	0.287	0.521	1.36616e-29	-23.4	AfpL		Crp	4.91993e-151	-0.606711	0.117	0.527	9.71785e-147	-41	AfpL																				Porphyrin metabolism	Afp.high	2.04229	0.0073261
Mug2	5.90997e-31	-0.254833	0.058	0.185	1.15764e-26	-12.7	AfpH		Sardh	7.6866e-34	-0.332066	0.426	0.66	1.44423e-29	-23.4	AfpL		Gcdh	5.7637e-107	-0.501808	0.341	0.75	1.13845e-102	-40.9	AfpL																				Porphyrin metabolism	Host	1.76761	0.0267656
Fitm1	7.28848e-20	-0.269275	0.138	0.265	1.42767e-15	-12.7	AfpH		Dnajc19	3.28464e-32	-0.318136	0.418	0.652	6.17151e-28	-23.4	AfpL		Itih1	6.92692e-160	-0.558182	0.091	0.499	1.36821e-155	-40.8	AfpL																				Purine metabolism	Afp.low	2.21185	0.00236418
Dus1l	5.36139e-25	-0.259767	0.088	0.213	1.05019e-20	-12.5	AfpH		Gckr	2.04038e-57	-0.347255	0.1	0.333	3.83367e-53	-23.3	AfpL		Azgp1	1.7962e-156	-0.734274	0.499	0.907	3.54785e-152	-40.8	AfpL																				Purine metabolism	Afp.low.CC	1.9029	0.0179217
Cenpm	1.31123e-33	-0.358409	0.048	0.172	2.56843e-29	-12.4	AfpH		Car5a	3.99204e-37	-0.313536	0.269	0.502	7.50064e-33	-23.3	AfpL		Rrbp1	1.24916e-94	-0.427871	0.344	0.752	2.46734e-90	-40.8	AfpL																				Purine metabolism	Afp.high	1.56861	0.0688895
Cox6a1	1.49891e-45	-0.376147	0.848	0.971	2.93606e-41	-12.3	AfpH		Cdhr5	5.17792e-49	-0.367629	0.147	0.379	9.7288e-45	-23.2	AfpL		Ndufa10	8.62577e-103	-0.514077	0.401	0.807	1.70376e-98	-40.6	AfpL																				Purine metabolism	Host	1.59968	0.059434
Hgfac	1.01635e-31	-0.284816	0.045	0.165	1.99083e-27	-12	AfpH		Gale	1.23158e-48	-0.384782	0.158	0.39	2.31401e-44	-23.2	AfpL		Agpat2	1.37417e-95	-0.350562	0.282	0.687	2.71426e-91	-40.5	AfpL																				Pyrimidine metabolism	Afp.low	2.84772	4.21755e-05
Cox5a	2.67068e-55	-0.397608	0.849	0.969	5.23134e-51	-12	AfpH		Masp2	1.26156e-45	-0.418483	0.525	0.757	2.37034e-41	-23.2	AfpL		Itih2	7.69435e-134	-0.63994	0.503	0.908	1.51979e-129	-40.5	AfpL																				Pyrimidine metabolism	Afp.low.CC	3.01001	9.79882e-06
Orm3	2.37201e-52	-0.427264	0.003	0.119	4.6463e-48	-11.6	AfpH		Klf15	2.2652e-42	-0.333657	0.202	0.433	4.25608e-38	-23.1	AfpL		Lsr	2.7142e-101	-0.37043	0.253	0.657	5.36108e-97	-40.4	AfpL																				Pyrimidine metabolism	Afp.high	2.04689	0.00817971
Igfbp6	1.20424e-35	-0.391955	0.031	0.145	2.35886e-31	-11.4	AfpH		Igfals	4.5543e-51	-0.345317	0.131	0.361	8.55707e-47	-23	AfpL		Tmem176b	1.80618e-114	-0.585279	0.451	0.855	3.56757e-110	-40.4	AfpL																				Pyrimidine metabolism	Host	1.57366	0.0819057
Prodh	3.10648e-37	-0.302463	0.023	0.135	6.08496e-33	-11.2	AfpH		Lrp1	6.91999e-41	-0.394461	0.458	0.687	1.3002e-36	-22.9	AfpL		Serpina10	2.61326e-126	-0.463527	0.165	0.569	5.16172e-122	-40.4	AfpL																				Pyruvate metabolism	Afp.low	3.90443	7.84375e-10
F7	7.95845e-31	-0.295115	0.041	0.153	1.5589e-26	-11.2	AfpH		Echdc3	1.55409e-37	-0.315782	0.237	0.466	2.91999e-33	-22.9	AfpL		Thrsp	4.58998e-190	-1.01426	0.055	0.458	9.06612e-186	-40.3	AfpL																				Pyruvate metabolism	Afp.low.CC	3.35433	1.11122e-07
Gale	8.60052e-28	-0.25199	0.048	0.158	1.68467e-23	-11	AfpH		Etnppl	3.22749e-82	-0.725082	0.594	0.823	6.06414e-78	-22.9	AfpL		Marc1	2.37533e-86	-0.376712	0.39	0.793	4.69175e-82	-40.3	AfpL																				Pyruvate metabolism	Afp.high	4.2402	1.06809e-09
Mup11	1.10489e-18	0.573744	0.17	0.075	2.16425e-14	9.5	NOT		Agmat	3.00066e-33	-0.336765	0.513	0.742	5.63795e-29	-22.9	AfpL		Fkbp2	3.11383e-106	-0.413747	0.233	0.635	6.15044e-102	-40.2	AfpL																				Pyruvate metabolism	Host	2.92915	1.69408e-05
Ugt2b1	2.33015e-15	0.658333	0.292	0.198	4.56429e-11	9.4	NOT		Thrsp	1.28703e-42	-0.476821	0.23	0.458	2.41821e-38	-22.8	AfpL		Chchd3	3.29375e-117	-0.477227	0.204	0.605	6.50582e-113	-40.1	AfpL																				Retinol metabolism	Afp.low	2.97302	6.88338e-06
Cyp51	1.1281e-15	0.70384	0.227	0.137	2.20972e-11	9	NOT		Slc25a15	2.68795e-30	-0.302534	0.398	0.626	5.0504e-26	-22.8	AfpL		Hc	7.13715e-102	-0.285319	0.215	0.616	1.40973e-97	-40.1	AfpL																				Retinol metabolism	Afp.low.CC	2.44186	0.000776668
Ces1b	2.13778e-13	0.654061	0.273	0.188	4.18749e-09	8.5	NOT		Pex11g	1.99459e-36	-0.28505	0.222	0.449	3.74763e-32	-22.7	AfpL		Plg	1.71725e-100	-0.534127	0.476	0.877	3.39192e-96	-40.1	AfpL																				Retinol metabolism	Afp.high	3.34807	3.02157e-07
G6pdx	5.35071e-14	0.581697	0.193	0.11	1.0481e-09	8.3	NOT		Ebp	7.27189e-49	-0.447166	0.574	0.8	1.36632e-44	-22.6	AfpL		Crip2	9.52878e-95	-0.438275	0.307	0.708	1.88212e-90	-40.1	AfpL																				Retinol metabolism	Host	2.93846	8.19313e-06
Mup17	1.26018e-15	0.713456	0.149	0.067	2.46843e-11	8.2	NOT		Aldh7a1	2.00272e-43	-0.408887	0.564	0.79	3.76291e-39	-22.6	AfpL		Pygl	2.72969e-113	-0.434098	0.209	0.609	5.39168e-109	-40	AfpL																				Riboflavin metabolism	Afp.low	1.47151	0.104661
Cyp4a12a	5.8923e-15	0.702401	0.354	0.272	1.15418e-10	8.2	NOT		Elovl5	1.25202e-31	-0.306774	0.298	0.523	2.35243e-27	-22.5	AfpL		C4bp	8.47541e-102	-0.561878	0.443	0.843	1.67406e-97	-40	AfpL																				Riboflavin metabolism	Afp.low.CC	1.26505	0.214611
Hmgcs1	5.95323e-13	0.68774	0.324	0.245	1.16612e-08	7.9	NOT		Nipal1	4.85161e-50	-0.385044	0.128	0.353	9.11569e-46	-22.5	AfpL		Cers2	5.37574e-83	-0.32813	0.335	0.735	1.06182e-78	-40	AfpL																				Riboflavin metabolism	Afp.high	1.71681	0.0387253
Sltm	1.64016e-22	0.624379	0.535	0.457	3.21274e-18	7.8	NOT		Pygl	6.81805e-29	-0.256869	0.384	0.609	1.28104e-24	-22.5	AfpL		Ces1c	4.2632e-81	-0.354748	0.336	0.736	8.42067e-77	-40	AfpL																				Riboflavin metabolism	Host	1.05896	0.433736
Mbnl1	1.85676e-11	0.54337	0.233	0.157	3.63702e-07	7.6	NOT		Nudt19	4.45326e-29	-0.274945	0.428	0.652	8.36723e-25	-22.4	AfpL		Abhd14b	1.83177e-135	-0.540417	0.153	0.552	3.61811e-131	-39.9	AfpL																				Selenocompound metabolism	Afp.low	2.05211	0.00990459
Lrrc58	4.56561e-15	0.723705	0.366	0.292	8.94312e-11	7.4	NOT		Lsr	3.63686e-28	-0.287571	0.433	0.657	6.83329e-24	-22.4	AfpL		Coq9	2.82768e-131	-0.589203	0.18	0.579	5.58523e-127	-39.9	AfpL																				Selenocompound metabolism	Afp.low.CC	1.87096	0.0252198
Trp53inp1	1.03749e-12	0.585057	0.379	0.307	2.03223e-08	7.2	NOT		Serpind1	2.71035e-152	-0.807218	0.681	0.905	5.09248e-148	-22.4	AfpL		Tmem256	3.94789e-96	-0.483105	0.387	0.785	7.79788e-92	-39.8	AfpL																				Selenocompound metabolism	Afp.high	1.52705	0.0975056
Ywhag	2.96676e-11	0.593086	0.25	0.178	5.8113e-07	7.2	NOT		Cyp3a13	7.30467e-29	-0.300162	0.412	0.635	1.37247e-24	-22.3	AfpL		Sec61b	2.18389e-89	-0.466726	0.429	0.827	4.31362e-85	-39.8	AfpL																				Selenocompound metabolism	Host	1.10213	0.368075
Sqle	1.66227e-10	0.509286	0.176	0.106	3.25605e-06	7	NOT		F9	4.54349e-43	-0.320608	0.164	0.387	8.53676e-39	-22.3	AfpL		Hsd3b3	5.43527e-146	-0.522823	0.11	0.507	1.07357e-141	-39.7	AfpL																				Sphingolipid metabolism	Afp.low	3.46503	9.4976e-08
Mup21	8.03953e-10	0.630538	0.195	0.127	1.57478e-05	6.8	NOT		Slc25a11	1.61952e-34	-0.272888	0.229	0.452	3.04292e-30	-22.3	AfpL		Ptms	1.07776e-119	-0.651897	0.517	0.914	2.12879e-115	-39.7	AfpL																				Sphingolipid metabolism	Afp.low.CC	2.97868	1.111e-05
Fdft1	2.03035e-10	0.63824	0.288	0.22	3.97705e-06	6.8	NOT		Itih3	9.13618e-161	-0.855797	0.683	0.906	1.7166e-156	-22.3	AfpL		Ccs	6.34404e-96	-0.40897	0.336	0.733	1.25307e-91	-39.7	AfpL																				Sphingolipid metabolism	Afp.high	2.81547	5.47303e-05
H2-Ab1	3.28636e-17	0.282777	0.088	0.022	6.43732e-13	6.6	NOT		Got1	9.5671e-109	-0.727393	0.641	0.864	1.79756e-104	-22.3	AfpL		Lpl	2.95673e-130	-0.552837	0.156	0.552	5.84014e-126	-39.6	AfpL																				Sphingolipid metabolism	Host	1.83414	0.0238792
Ddx17	5.54493e-11	0.435195	0.135	0.071	1.08614e-06	6.4	NOT		Prdx4	7.57071e-29	-0.284557	0.436	0.658	1.42246e-24	-22.2	AfpL		Cyp3a13	6.39492e-98	-0.38666	0.239	0.635	1.26312e-93	-39.6	AfpL																				Starch and sucrose metabolism	Afp.low	1.43466	0.116189
Pkp4	8.33444e-09	0.511198	0.202	0.139	0.000163255	6.3	NOT		Gjb2	1.79998e-26	-0.250272	0.406	0.628	3.38199e-22	-22.2	AfpL		Pdia6	1.76702e-85	-0.402477	0.347	0.742	3.49022e-81	-39.5	AfpL																				Starch and sucrose metabolism	Afp.low.CC	1.50566	0.0833453
Slc7a11	1.85285e-23	0.797583	0.531	0.469	3.62937e-19	6.2	NOT		Gcgr	1.12079e-35	-0.295653	0.215	0.435	2.10586e-31	-22	AfpL		Slc25a47	4.24339e-91	-0.450765	0.331	0.726	8.38155e-87	-39.5	AfpL																				Starch and sucrose metabolism	Afp.high	1.76689	0.0298263
H2-Aa	8.05734e-14	0.294982	0.09	0.029	1.57827e-09	6.1	NOT		Eva1a	4.52315e-34	-0.268982	0.234	0.454	8.49854e-30	-22	AfpL		Cps1	0	-1.50133	0.585	0.979	0	-39.4	AfpL																				Starch and sucrose metabolism	Host	2.15518	0.0060119
Aqp1	9.72357e-11	0.517566	0.124	0.063	1.90465e-06	6.1	NOT		Hsd17b2	6.14599e-37	-0.387442	0.486	0.706	1.15477e-32	-22	AfpL		Habp2	1.50496e-164	-0.592249	0.069	0.462	2.9726e-160	-39.3	AfpL																				Steroid biosynthesis	Afp.low	-1.42841	0.125528
Ctnnb1	4.10292e-08	0.485864	0.219	0.16	0.000803679	5.9	NOT		Fn1	4.2546e-33	-0.357622	0.461	0.679	7.99396e-29	-21.8	AfpL		Acsl5	3.8771e-76	-0.351183	0.399	0.791	7.65805e-72	-39.2	AfpL																				Steroid biosynthesis	Afp.low.CC	1.50615	0.105507
Gclc	1.87837e-119	0.947877	0.888	0.83	3.67936e-115	5.8	NOT		Srebf1	4.16974e-38	-0.336186	0.212	0.43	7.83452e-34	-21.8	AfpL		Por	1.00908e-69	-0.295746	0.394	0.786	1.99314e-65	-39.2	AfpL																				Steroid biosynthesis	Afp.high	-2.9941	1.23448e-05
Stab2	7.43303e-14	0.318952	0.084	0.026	1.45598e-09	5.8	NOT		Apol7a	7.73215e-37	-0.312244	0.2	0.418	1.45279e-32	-21.8	AfpL		Gstz1	1.08162e-120	-0.617964	0.46	0.852	2.13642e-116	-39.2	AfpL																				Steroid biosynthesis	Host	-2.21985	0.00437648
Eaf1	5.6304e-09	0.391	0.138	0.08	0.000110288	5.8	NOT		Gadd45g	1.27266e-33	-0.400787	0.331	0.548	2.3912e-29	-21.7	AfpL		Lipc	6.00516e-166	-0.659684	0.069	0.46	1.18614e-161	-39.1	AfpL																				Steroid hormone biosynthesis	Afp.low	2.4592	0.000402154
Ddx3x	6.60934e-08	0.53286	0.234	0.177	0.00129464	5.7	NOT		Iah1	1.23004e-92	-0.641439	0.647	0.864	2.31112e-88	-21.7	AfpL		Dpyd	9.2487e-124	-0.401586	0.15	0.541	1.8268e-119	-39.1	AfpL																				Steroid hormone biosynthesis	Afp.low.CC	-2.07211	0.00516324
Mrc1	5.33775e-13	0.315315	0.086	0.029	1.04556e-08	5.7	NOT		Ppif	2.28352e-32	-0.26853	0.265	0.482	4.29051e-28	-21.7	AfpL		Cox7c	1.09292e-81	-0.47839	0.441	0.832	2.15875e-77	-39.1	AfpL																				Steroid hormone biosynthesis	Afp.high	2.15546	0.00252654
Nampt	8.34865e-08	0.502569	0.278	0.222	0.00163533	5.6	NOT		Scd1	2.95271e-188	-1.15312	0.703	0.919	5.54784e-184	-21.6	AfpL		Agxt2	5.94767e-137	-0.529884	0.131	0.521	1.17478e-132	-39	AfpL																				Steroid hormone biosynthesis	Host	-2.29222	0.00102754
Akr1c14	3.19483e-22	0.781022	0.508	0.452	6.25804e-18	5.6	NOT		Junb	5.37493e-37	-0.378001	0.217	0.433	1.0099e-32	-21.6	AfpL		Bhmt2	2.1851e-102	-0.444158	0.259	0.648	4.316e-98	-38.9	AfpL																				Sulfur metabolism	Afp.low	2.76047	1.12509e-05
Znrf2	2.52989e-09	0.400633	0.118	0.062	4.95554e-05	5.6	NOT		Lipc	4.2676e-32	-0.279482	0.244	0.46	8.01839e-28	-21.6	AfpL		Ndufs4	7.55167e-75	-0.359642	0.396	0.785	1.49161e-70	-38.9	AfpL																				Sulfur metabolism	Afp.low.CC	2.25557	0.00178762
Hspa1b	5.73131e-15	0.330097	0.072	0.017	1.12265e-10	5.5	NOT		H2-T23	1.22413e-28	-0.295714	0.428	0.644	2.30002e-24	-21.6	AfpL		Echs1	3.37303e-94	-0.484479	0.41	0.798	6.6624e-90	-38.8	AfpL																				Sulfur metabolism	Afp.high	2.06889	0.00670999
Marf1	1.00856e-07	0.4714	0.174	0.119	0.00197557	5.5	NOT		Gpt	2.37729e-45	-0.416093	0.545	0.76	4.46669e-41	-21.5	AfpL		Sardh	9.94943e-89	-0.312559	0.273	0.66	1.96521e-84	-38.7	AfpL																				Sulfur metabolism	Host	1.85158	0.0216546
Lasp1	1.0385e-07	0.514169	0.209	0.154	0.00203421	5.5	NOT		Coq9	2.15173e-26	-0.257413	0.364	0.579	4.04288e-22	-21.5	AfpL		A1bg	3.41054e-185	-1.23554	0.037	0.423	6.7365e-181	-38.6	AfpL																				Taurine and hypotaurine metabolism	Afp.low	2.13401	0.00557738
Cd5l	2.05476e-10	0.282505	0.097	0.043	4.02486e-06	5.4	NOT		Cnpy2	4.26256e-30	-0.274604	0.279	0.493	8.00892e-26	-21.4	AfpL		Insig2	1.43058e-94	-0.529247	0.392	0.777	2.82568e-90	-38.5	AfpL																				Taurine and hypotaurine metabolism	Afp.low.CC	1.81507	0.0334899
Ptprb	1.82961e-13	0.349731	0.075	0.021	3.58384e-09	5.4	NOT		Slc3a1	1.60738e-41	-0.336279	0.158	0.371	3.02011e-37	-21.3	AfpL		Aldh8a1	1.17887e-80	-0.411801	0.387	0.772	2.32849e-76	-38.5	AfpL																				Taurine and hypotaurine metabolism	Afp.high	1.95378	0.00974677
Rbm47	6.48539e-07	0.420713	0.185	0.131	0.0127036	5.4	NOT		A1bg	1.1983e-39	-0.655833	0.21	0.423	2.25148e-35	-21.3	AfpL		Hoga1	1.93343e-116	-0.46122	0.182	0.567	3.8189e-112	-38.5	AfpL																				Taurine and hypotaurine metabolism	Host	1.25116	0.237563
Igha	1.85556e-19	0.254254	0.055	0.002	3.63466e-15	5.3	NOT		Serpina3n	3.5392e-27	-0.271564	0.356	0.569	6.6498e-23	-21.3	AfpL		Ifi27	1.15132e-132	-0.667814	0.142	0.526	2.27409e-128	-38.4	AfpL																				Thiamine metabolism	Afp.low	-0.926254	0.547922
Qk	5.38355e-09	0.346419	0.106	0.054	0.000105453	5.2	NOT		Id3	1.09558e-39	-0.476435	0.541	0.753	2.05849e-35	-21.2	AfpL		Idh3b	7.48884e-85	-0.461142	0.434	0.818	1.4792e-80	-38.4	AfpL																				Thiamine metabolism	Afp.low.CC	-0.97272	0.515409
Keg1	2.2596e-07	0.578786	0.292	0.241	0.00442611	5.1	NOT		Cyp7a1	5.645e-38	-0.401462	0.197	0.406	1.06064e-33	-20.9	AfpL		Lman1	6.3121e-74	-0.32401	0.405	0.789	1.24677e-69	-38.4	AfpL																				Thiamine metabolism	Afp.high	-1.28166	0.225722
Ddi2	2.37352e-06	0.40554	0.165	0.116	0.0464926	4.9	NOT		Otc	8.6215e-91	-0.619033	0.669	0.878	1.61989e-86	-20.9	AfpL		Lamtor1	1.69247e-118	-0.491354	0.178	0.56	3.34297e-114	-38.2	AfpL																				Thiamine metabolism	Host	-1.33214	0.158652
Cyp2c67	1.04957e-07	0.628379	0.279	0.233	0.00205589	4.6	NOT		Aldh1b1	2.18147e-50	-0.435345	0.62	0.829	4.09877e-46	-20.9	AfpL		Mug1	1.20176e-101	-0.349636	0.187	0.569	2.37372e-97	-38.2	AfpL																				Tryptophan metabolism	Afp.low	3.47832	1.14249e-07
Zbtb20	1.05959e-06	0.55529	0.27	0.224	0.0207552	4.6	NOT		Rrbp1	2.75503e-34	-0.376919	0.544	0.752	5.17642e-30	-20.8	AfpL		Pdia3	4.94579e-82	-0.454647	0.447	0.829	9.76893e-78	-38.2	AfpL																				Tryptophan metabolism	Afp.low.CC	2.85759	1.4046e-05
Mup14	3.80403e-08	0.309639	0.084	0.039	0.000745133	4.5	NOT		Slc38a3	2.66214e-38	-0.397268	0.516	0.723	5.00189e-34	-20.7	AfpL		Fuom	7.86072e-151	-0.577831	0.083	0.464	1.55265e-146	-38.1	AfpL																				Tryptophan metabolism	Afp.high	3.57008	8.19508e-09
D17Wsu92e	9.95671e-09	0.628284	0.359	0.314	0.000195032	4.5	NOT		Ifi27	5.67315e-34	-0.424282	0.32	0.526	1.06593e-29	-20.6	AfpL		Cox7b	5.94365e-212	-0.91919	0.559	0.94	1.17399e-207	-38.1	AfpL																				Tryptophan metabolism	Host	2.79485	5.71473e-05
Aldh1a1	6.60424e-152	1.13379	0.911	0.867	1.29364e-147	4.4	NOT		Apon	6.91113e-40	-0.394097	0.552	0.756	1.29853e-35	-20.4	AfpL		Cnpy2	1.51186e-135	-0.534926	0.114	0.493	2.98623e-131	-37.9	AfpL																				Tyrosine metabolism	Afp.low	2.47281	0.000336019
Mreg	4.93315e-07	0.297656	0.099	0.055	0.00966305	4.4	NOT		Tmem258	1.1144e-27	-0.336875	0.507	0.71	2.09385e-23	-20.3	AfpL		Mrps16	1.05484e-88	-0.350351	0.263	0.642	2.08351e-84	-37.9	AfpL																				Tyrosine metabolism	Afp.low.CC	2.14824	0.00451256
Maf	3.77003e-09	0.264291	0.072	0.028	7.38473e-05	4.4	NOT		Khk	1.93122e-46	-0.450144	0.597	0.799	3.62857e-42	-20.2	AfpL		Krtcap2	9.57338e-70	-0.299588	0.376	0.755	1.89093e-65	-37.9	AfpL																				Tyrosine metabolism	Afp.high	2.41487	0.000517477
Ppp2cb	1.38138e-08	0.266534	0.077	0.033	0.000270585	4.4	NOT		Ssr4	7.12682e-32	-0.30447	0.571	0.773	1.33906e-27	-20.2	AfpL		Echdc2	2.63361e-111	-0.433526	0.176	0.553	5.20191e-107	-37.7	AfpL																				Tyrosine metabolism	Host	1.66795	0.0858975
Ugt2b35	1.49142e-12	0.710943	0.421	0.377	2.9214e-08	4.4	NOT		Fggy	5.50992e-43	-0.268755	0.109	0.311	1.03526e-38	-20.2	AfpL		Cib1	1.07647e-101	-0.390616	0.21	0.587	2.12623e-97	-37.7	AfpL																				Valine, leucine and isoleucine biosynthesis	Afp.low	1.73785	0.0445596
Kdr	2.76969e-11	0.288813	0.059	0.016	5.42527e-07	4.3	NOT		Ssr2	3.50859e-24	-0.285189	0.488	0.69	6.59228e-20	-20.2	AfpL		Actg1	8.46608e-116	-0.547282	0.18	0.556	1.67222e-111	-37.6	AfpL																				Valine, leucine and isoleucine biosynthesis	Afp.low.CC	1.35858	0.171062
Cyp26b1	1.38009e-10	0.270003	0.062	0.019	2.70332e-06	4.3	NOT		Cxcl1	2.29607e-39	-0.494402	0.177	0.378	4.31409e-35	-20.1	AfpL		Lbp	2.8147e-169	-0.661834	0.047	0.423	5.5596e-165	-37.6	AfpL																				Valine, leucine and isoleucine biosynthesis	Afp.high	1.31935	0.196117
Pank3	2.07797e-06	0.366915	0.106	0.064	0.0407032	4.2	NOT		Pemt	2.35552e-81	-0.571553	0.692	0.892	4.42578e-77	-20	AfpL		Atp5g1	0	-1.31278	0.584	0.959	0	-37.5	AfpL																				Valine, leucine and isoleucine biosynthesis	Host	-0.965621	0.552995
Mup18	1.04022e-06	0.414556	0.091	0.05	0.0203757	4.1	NOT		Slc51b	1.41471e-49	-0.318348	0.081	0.281	2.65809e-45	-20	AfpL		Hgd	1.62986e-184	-0.860882	0.547	0.922	3.2193e-180	-37.5	AfpL																				Vitamin B6 metabolism	Afp.low	1.1978	0.298027
Rnf44	2.09427e-06	0.274943	0.092	0.052	0.0410226	4	NOT		Cyp2j5	3.63565e-30	-0.263001	0.239	0.439	6.83101e-26	-20	AfpL		C1s1	1.73774e-163	-0.612827	0.053	0.427	3.43239e-159	-37.4	AfpL																				Vitamin B6 metabolism	Afp.low.CC	0.658377	0.886504
H2-Eb1	1.11858e-08	0.163331	0.061	0.022	0.000219108	3.9	NOT		Serping1	5.36984e-55	-0.45118	0.642	0.842	1.00894e-50	-20	AfpL		Abcg5	1.47439e-147	-0.598934	0.088	0.462	2.91222e-143	-37.4	AfpL																				Vitamin B6 metabolism	Afp.high	1.65038	0.0616637
Hspa1a	3.10284e-09	0.220385	0.06	0.021	6.07785e-05	3.9	NOT		Slc25a22	1.56132e-28	-0.285501	0.247	0.446	2.93356e-24	-19.9	AfpL		Mrpl54	8.32188e-85	-0.279641	0.273	0.647	1.64374e-80	-37.4	AfpL																				Vitamin B6 metabolism	Host	1.08112	0.416461
Ctss	6.81435e-08	0.209724	0.063	0.026	0.0013348	3.7	NOT		Agxt	2.29937e-132	-0.744861	0.707	0.904	4.3203e-128	-19.7	AfpL		Ostc	2.66456e-75	-0.27058	0.35	0.724	5.26304e-71	-37.4	AfpL
Clec4f	9.20218e-07	0.143506	0.069	0.032	0.0180252	3.7	NOT		Tmem256	6.36425e-34	-0.3261	0.588	0.785	1.19578e-29	-19.7	AfpL		Cyp26a1	7.79864e-195	-0.838958	0.012	0.385	1.54039e-190	-37.3	AfpL
Stab1	3.06557e-10	0.186765	0.047	0.011	6.00484e-06	3.6	NOT		Cyp26a1	9.55166e-32	-0.269449	0.188	0.385	1.79466e-27	-19.7	AfpL		C1ra	6.17532e-155	-0.559769	0.063	0.436	1.21975e-150	-37.3	AfpL
Hopx	9.70031e-07	0.1821	0.06	0.026	0.019001	3.4	NOT		Ninj1	1.74207e-24	-0.288195	0.592	0.788	3.27317e-20	-19.6	AfpL		Wdr61	1.44647e-98	-0.341295	0.21	0.583	2.85708e-94	-37.3	AfpL
Ces1d	2.61128e-10	0.624682	0.423	0.389	5.11497e-06	3.4	NOT		Ifitm3	4.68913e-191	-0.896606	0.756	0.95	8.81041e-187	-19.4	AfpL		Sdha	1.96611e-73	-0.254676	0.316	0.687	3.88346e-69	-37.1	AfpL
Msmo1	6.96974e-07	0.668546	0.31	0.276	0.0136523	3.4	NOT		Pdia6	3.09235e-26	-0.304682	0.549	0.742	5.81022e-22	-19.3	AfpL		Mug2	4.68846e-158	-0.605872	0.058	0.429	9.26064e-154	-37.1	AfpL
Ptprc	2.18402e-10	0.16321	0.038	0.006	4.27806e-06	3.2	NOT		Btg2	2.55902e-30	-0.296601	0.212	0.404	4.80814e-26	-19.2	AfpL		C8b	1.22366e-154	-0.522805	0.058	0.428	2.41697e-150	-37	AfpL
Fyn	1.22996e-09	0.144269	0.038	0.007	2.40925e-05	3.1	NOT		Proc	2.69136e-28	-0.298421	0.527	0.719	5.05679e-24	-19.2	AfpL		Naxe	1.11117e-104	-0.357064	0.17	0.54	2.19478e-100	-37	AfpL
Me1	8.53019e-11	0.625621	0.434	0.403	1.67089e-06	3.1	NOT		Ccs	9.48979e-22	-0.250764	0.541	0.733	1.78304e-17	-19.2	AfpL		Pah	4.83151e-100	-0.563268	0.524	0.894	9.5432e-96	-37	AfpL
Ccl4	7.10427e-10	0.125164	0.034	0.004	1.39158e-05	3	NOT		Crip2	6.08827e-20	-0.274409	0.516	0.708	1.14392e-15	-19.2	AfpL		Aadac	1.21323e-53	-0.268792	0.432	0.801	2.39638e-49	-36.9	AfpL
Il1b	9.94755e-10	0.144553	0.033	0.004	1.94853e-05	2.9	NOT		Stra6l	4.50045e-42	-0.252517	0.096	0.287	8.4559e-38	-19.1	AfpL		Car14	1.13387e-182	-0.701962	0.022	0.391	2.23961e-178	-36.9	AfpL
Oit3	1.2567e-07	0.19471	0.04	0.011	0.00246163	2.9	NOT		Sgk1	8.15595e-32	-0.316642	0.197	0.387	1.53242e-27	-19	AfpL		Mydgf	1.08946e-89	-0.347419	0.229	0.598	2.1519e-85	-36.9	AfpL
Flt4	2.67381e-07	0.1776	0.039	0.011	0.00523747	2.8	NOT		Gstt2	7.25717e-26	-0.251336	0.527	0.717	1.36355e-21	-19	AfpL		Acot13	5.20295e-73	-0.315214	0.333	0.702	1.02769e-68	-36.9	AfpL
Marcks	8.46373e-08	0.162703	0.038	0.01	0.00165788	2.8	NOT		Cyp2c37	1.80961e-44	-0.315214	0.088	0.277	3.40007e-40	-18.9	AfpL		Afm	2.97251e-101	-0.316739	0.176	0.544	5.87129e-97	-36.8	AfpL
Cyb5b	1.27427e-11	0.644388	0.444	0.417	2.49604e-07	2.7	NOT		Fkbp11	4.66829e-27	-0.278148	0.232	0.421	8.77124e-23	-18.9	AfpL		Echdc3	1.53949e-140	-0.602223	0.098	0.466	3.04081e-136	-36.8	AfpL
Mmd	2.45788e-09	0.622685	0.44	0.413	4.81449e-05	2.7	NOT		Cfi	1.35092e-57	-0.453381	0.668	0.857	2.53825e-53	-18.9	AfpL		Spcs2	5.96297e-68	-0.305346	0.362	0.73	1.17781e-63	-36.8	AfpL
Sdc3	1.13582e-08	0.145446	0.033	0.006	0.000222484	2.7	NOT		Slc25a47	1.73815e-23	-0.284961	0.537	0.726	3.26581e-19	-18.9	AfpL		Car5a	3.98391e-121	-0.472418	0.135	0.502	7.86902e-117	-36.7	AfpL
Mylip	3.80955e-09	0.122583	0.03	0.004	7.46214e-05	2.6	NOT		Suox	5.34685e-38	-0.264811	0.119	0.306	1.00462e-33	-18.7	AfpL		Sdc2	1.00727e-98	-0.331759	0.184	0.551	1.98956e-94	-36.7	AfpL
Filip1l	8.06052e-07	0.110818	0.037	0.011	0.0157889	2.6	NOT		Aldh1l1	1.14492e-65	-0.506599	0.678	0.864	2.15119e-61	-18.6	AfpL		Lamtor4	1.37335e-74	-0.280066	0.302	0.669	2.71264e-70	-36.7	AfpL
Ighm	2.82608e-10	0.112554	0.025	0	5.53573e-06	2.5	NOT		Bst2	2.08153e-56	-0.445656	0.683	0.869	3.91098e-52	-18.6	AfpL		Bola3	4.29622e-74	-0.401101	0.44	0.807	8.4859e-70	-36.7	AfpL
S100a8	1.19015e-08	0.113017	0.029	0.004	0.000233126	2.5	NOT		Haao	1.30876e-42	-0.401424	0.619	0.804	2.45903e-38	-18.5	AfpL		Elovl5	1.02479e-106	-0.399337	0.157	0.523	2.02416e-102	-36.6	AfpL
Coro1a	1.28791e-08	0.105987	0.029	0.004	0.000252275	2.5	NOT		Slc10a1	1.63509e-36	-0.380006	0.567	0.752	3.07217e-32	-18.5	AfpL		Cope	2.09157e-69	-0.271873	0.321	0.687	4.13127e-65	-36.6	AfpL
Laptm5	4.27312e-07	0.103027	0.033	0.008	0.00837018	2.5	NOT		F10	4.15623e-93	-0.589036	0.708	0.892	7.80915e-89	-18.4	AfpL		Ndufs2	1.1252e-69	-0.353749	0.409	0.773	2.22249e-65	-36.4	AfpL
Ptges3	5.82467e-07	0.559801	0.368	0.344	0.0114094	2.4	NOT		Lman1	6.0825e-39	-0.375339	0.605	0.789	1.14284e-34	-18.4	AfpL		Col18a1	4.18792e-102	-0.308333	0.159	0.523	8.27198e-98	-36.4	AfpL
Adam23	9.61882e-07	0.126361	0.033	0.009	0.0188414	2.4	NOT		Cyp2d26	2.73476e-94	-0.596242	0.715	0.898	5.13835e-90	-18.3	AfpL		Adh5	1.39201e-85	-0.481042	0.526	0.89	2.74949e-81	-36.4	AfpL
Myl6	1.05434e-06	0.524228	0.374	0.351	0.0206525	2.3	NOT		Aadac	2.66507e-25	-0.290366	0.618	0.801	5.00741e-21	-18.3	AfpL		Mcee	3.04397e-77	-0.331339	0.293	0.656	6.01245e-73	-36.3	AfpL
Cxcl2	1.92926e-06	0.120208	0.028	0.006	0.0377904	2.2	NOT		C4bp	2.22326e-66	-0.532872	0.66	0.843	4.17729e-62	-18.3	AfpL		H2-Q7	6.02739e-159	-0.677801	0.056	0.419	1.19053e-154	-36.3	AfpL
Plxnd1	2.40631e-06	0.141232	0.031	0.009	0.0471349	2.2	NOT		Nnmt	4.51226e-173	-0.947804	0.756	0.937	8.47808e-169	-18.1	AfpL		Cd63	4.48312e-128	-0.600318	0.111	0.474	8.85506e-124	-36.3	AfpL
S100a9	5.15643e-08	0.106204	0.023	0.002	0.00101004	2.1	NOT		Serpinf1	8.0008e-49	-0.443394	0.657	0.838	1.50327e-44	-18.1	AfpL		Ndrg2	1.16053e-61	-0.384594	0.471	0.833	2.29228e-57	-36.2	AfpL
Dock10	1.14652e-07	0.0771976	0.021	0.001	0.00224581	2	NOT		Psen2	4.20279e-111	-0.667717	0.714	0.894	7.89662e-107	-18	AfpL		Ddost	2.18558e-90	-0.280149	0.201	0.562	4.31696e-86	-36.1	AfpL
Rapgef5	1.62408e-06	0.116987	0.022	0.003	0.0318124	1.9	NOT		Paxx	1.65211e-39	-0.293826	0.098	0.278	3.10415e-35	-18	AfpL		Mrpl12	2.53292e-70	-0.394005	0.483	0.844	5.00302e-66	-36.1	AfpL
Flna	2.37089e-06	0.078827	0.021	0.003	0.0464409	1.8	NOT		Tat	9.29948e-181	-0.876483	0.762	0.942	1.74728e-176	-18	AfpL		Yif1b	7.41352e-143	-0.511717	0.071	0.429	1.46432e-138	-35.8	AfpL
Hsp90aa1	3.65179e-27	0.751464	0.611	0.594	7.15312e-23	1.7	NOT		Gstz1	9.61714e-59	-0.461031	0.673	0.852	1.80696e-54	-17.9	AfpL		Cyp2c23	1.78028e-132	-0.525724	0.09	0.448	3.5164e-128	-35.8	AfpL
Cxcr4	3.71485e-07	0.0717618	0.018	0.001	0.00727665	1.7	NOT		Acnat2	3.78542e-37	-0.291929	0.105	0.283	7.11242e-33	-17.8	AfpL		Ndufs8	1.33055e-57	-0.312207	0.434	0.791	2.6281e-53	-35.7	AfpL
Cytip	1.28737e-06	0.0812599	0.016	0.001	0.025217	1.5	NOT		Kng2	1.98168e-41	-0.37634	0.652	0.83	3.72339e-37	-17.8	AfpL		Tst	1.41725e-87	-0.492136	0.5	0.857	2.79935e-83	-35.7	AfpL
Rnf11	4.71055e-08	0.589097	0.452	0.44	0.000922702	1.2	NOT		Rarres2	7.65984e-139	-0.723326	0.757	0.934	1.43921e-134	-17.7	AfpL		Ndufv3	1.69837e-59	-0.328793	0.459	0.814	3.35461e-55	-35.5	AfpL
Sord	1.52006e-30	0.795327	0.62	0.609	2.97749e-26	1.1	NOT		Hes1	4.11494e-31	-0.314495	0.152	0.329	7.73156e-27	-17.7	AfpL		Uqcrc2	5.66352e-67	-0.368195	0.44	0.794	1.11866e-62	-35.4	AfpL
Cyp2a4	2.36202e-66	0.749958	0.892	0.882	4.62673e-62	1	NOT		Echs1	6.31283e-29	-0.291929	0.622	0.798	1.18612e-24	-17.6	AfpL		F7	1.07159e-159	-0.625382	0.041	0.394	2.1166e-155	-35.3	AfpL
Acbd5	3.95822e-11	0.60821	0.495	0.485	7.75335e-07	1	NOT		Notum	1.88724e-35	-0.278003	0.108	0.28	3.54593e-31	-17.2	AfpL		Cyp4f14	2.04064e-153	-0.606116	0.047	0.4	4.03068e-149	-35.3	AfpL
Gstm1	1.1406e-264	0.806208	1	1	2.2342e-260	0	NOT		Ndufa10	1.97779e-28	-0.298386	0.639	0.807	3.71608e-24	-16.8	AfpL		Manf	2.56824e-69	-0.259194	0.297	0.65	5.07279e-65	-35.3	AfpL
Fth1	3.1889e-71	0.257401	1	1	6.24642e-67	0	NOT		Rnaset2b	3.9357e-41	-0.302738	0.07	0.238	7.39479e-37	-16.8	AfpL		Pck1	1.76799e-141	-0.740787	0.576	0.928	3.49213e-137	-35.2	AfpL
Apoa2	2.79223e-45	-0.269206	1	1	5.46942e-41	0	NOT		Slc22a7	1.72885e-43	-0.261258	0.054	0.221	3.24834e-39	-16.7	AfpL		Cryl1	2.32705e-109	-0.455393	0.148	0.5	4.59639e-105	-35.2	AfpL
Eif4g2	4.57631e-15	0.661774	0.544	0.544	8.96407e-11	0	NOT		Ly6e	1.76253e-232	-1.02138	0.796	0.963	3.31163e-228	-16.7	AfpL		Commd3	4.93333e-72	-0.268137	0.275	0.627	9.74431e-68	-35.2	AfpL
Tmem56	4.11494e-07	0.543156	0.451	0.451	0.00806034	0	NOT		Orm2	1.09316e-29	-0.290532	0.137	0.302	2.05394e-25	-16.5	AfpL		Aco2	2.34108e-68	-0.312658	0.34	0.692	4.6241e-64	-35.2	AfpL
Prdx1	1.37545e-12	0.142707	0.999	1	2.69423e-08	-0.1	NOT		Igfbp2	1.14884e-77	-0.586336	0.735	0.899	2.15855e-73	-16.4	AfpL		Fabp5	1.67879e-122	-0.576493	0.111	0.462	3.31595e-118	-35.1	AfpL
Apoe	1.22051e-266	-0.669169	0.998	1	2.39074e-262	-0.2	NOT		Aldh8a1	5.1567e-21	-0.274466	0.608	0.772	9.68892e-17	-16.4	AfpL		Dmgdh	1.86338e-109	-0.373622	0.131	0.482	3.68054e-105	-35.1	AfpL
Apoc1	7.46016e-229	-0.657321	0.998	1	1.4613e-224	-0.2	NOT		Cyp2c55	4.4724e-37	-0.271827	0.073	0.235	8.40319e-33	-16.2	AfpL		Slc25a15	5.67428e-72	-0.252101	0.275	0.626	1.12078e-67	-35.1	AfpL
Actb	6.28031e-103	0.662785	0.943	0.946	1.23019e-98	-0.3	NOT		Saa1	1.32429e-21	-0.454134	0.269	0.431	2.4882e-17	-16.2	AfpL		Cdo1	5.48557e-114	-0.624193	0.559	0.909	1.08351e-109	-35	AfpL
Gpx1	4.26226e-201	-0.62721	0.995	0.999	8.34892e-197	-0.4	NOT		Apcs	2.7395e-173	-0.95018	0.791	0.953	5.14725e-169	-16.2	AfpL		Ivd	1.30007e-96	-0.347074	0.171	0.521	2.56789e-92	-35	AfpL
Gstp1	1.25614e-60	0.603242	0.872	0.877	2.46052e-56	-0.5	NOT		Hibadh	7.07905e-27	-0.316828	0.657	0.819	1.33008e-22	-16.2	AfpL		Cdk2ap2	6.96017e-76	-0.2617	0.254	0.604	1.37477e-71	-35	AfpL
Cyp2a5	2.30215e-58	0.492058	0.976	0.981	4.50945e-54	-0.5	NOT		Cfhr2	7.57486e-124	-0.655409	0.767	0.928	1.42324e-119	-16.1	AfpL		Edf1	2.27483e-60	-0.321619	0.458	0.807	4.49325e-56	-34.9	AfpL
Fabp1	4.29817e-15	0.200926	0.993	0.998	8.41926e-11	-0.5	NOT		Insig2	1.15164e-19	-0.270847	0.617	0.777	2.16381e-15	-16	AfpL		Usmg5	2.6133e-49	-0.306347	0.511	0.86	5.16179e-45	-34.9	AfpL
Mgst1	4.30683e-45	0.283955	0.994	1	8.43621e-41	-0.6	NOT		Cox7a1	1.80356e-37	-0.280821	0.07	0.229	3.38872e-33	-15.9	AfpL		Calr	1.44712e-60	-0.377938	0.468	0.817	2.85834e-56	-34.9	AfpL
Tdo2	9.31909e-42	0.461965	0.912	0.918	1.82542e-37	-0.6	NOT		Lcn2	2.38009e-101	-0.843762	0.748	0.904	4.47194e-97	-15.6	AfpL		Sdhd	4.64173e-112	-0.598264	0.567	0.915	9.16835e-108	-34.8	AfpL
Alb	1.68706e-152	-0.50641	0.992	1	3.30462e-148	-0.8	NOT		Plg	4.82064e-54	-0.438676	0.722	0.877	9.0575e-50	-15.5	AfpL		Decr2	1.92693e-78	-0.305664	0.239	0.587	3.80607e-74	-34.8	AfpL
Ttr	1.18565e-18	-0.216305	0.991	1	2.32246e-14	-0.9	NOT		H19	3.3624e-27	-0.781112	0.354	0.508	6.31761e-23	-15.4	AfpL		Ndufb10	2.12354e-69	-0.427298	0.514	0.862	4.19442e-65	-34.8	AfpL
Eif5	1.54618e-18	0.612057	0.608	0.617	3.02865e-14	-0.9	NOT		Tff3	6.71926e-23	-0.300138	0.185	0.339	1.26248e-18	-15.4	AfpL		Apoa4	5.44237e-85	-0.516368	0.563	0.91	1.07498e-80	-34.7	AfpL
Selenop	1.65391e-28	0.268398	0.986	0.997	3.23968e-24	-1.1	NOT		Fasn	3.71068e-28	-0.261464	0.113	0.265	6.97201e-24	-15.2	AfpL		Oaf	6.54297e-83	-0.25875	0.197	0.544	1.29237e-78	-34.7	AfpL
Apoa1	4.32043e-55	-0.328957	0.988	1	8.46285e-51	-1.2	NOT		Asl	3.78988e-159	-0.835936	0.788	0.937	7.12081e-155	-14.9	AfpL		Prodh	1.52476e-168	-0.692962	0.023	0.37	3.01171e-164	-34.7	AfpL
Gjb3	1.20888e-06	-0.0433617	0.001	0.014	0.0236795	-1.3	NOT		Azgp1	2.32421e-95	-0.563279	0.759	0.907	4.36695e-91	-14.8	AfpL		Hspa5	3.19108e-120	-0.67664	0.581	0.927	6.30302e-116	-34.6	AfpL
Slc22a27	1.22253e-06	-0.0436932	0.001	0.014	0.023947	-1.3	NOT		Itih2	5.12854e-61	-0.437446	0.761	0.908	9.63601e-57	-14.7	AfpL		Ss18l2	3.22714e-108	-0.434005	0.141	0.487	6.37424e-104	-34.6	AfpL
Mbl2	3.03091e-36	0.553565	0.819	0.832	5.93694e-32	-1.3	NOT		Pck1	4.35875e-90	-0.633394	0.782	0.928	8.18965e-86	-14.6	AfpL		F5	1.95473e-104	-0.358608	0.137	0.483	3.86099e-100	-34.6	AfpL
Hist1h4h	1.32342e-09	0.553468	0.536	0.549	2.59232e-05	-1.3	NOT		Serpinf2	5.98149e-38	-0.370046	0.691	0.837	1.12386e-33	-14.6	AfpL		Tfr2	2.03574e-122	-0.412882	0.088	0.433	4.02098e-118	-34.5	AfpL
Apoc3	6.44502e-241	-0.870864	0.986	1	1.26245e-236	-1.4	NOT		Lrg1	7.67204e-196	-1.0049	0.809	0.954	1.4415e-191	-14.5	AfpL		Pex11g	1.02344e-118	-0.391135	0.104	0.449	2.02149e-114	-34.5	AfpL
Chchd10	2.0789e-63	-0.335496	0.984	0.998	4.07216e-59	-1.4	NOT		Ndrg2	9.04762e-23	-0.251218	0.69	0.833	1.69996e-18	-14.3	AfpL		Fam136a	5.65393e-92	-0.348566	0.184	0.529	1.11676e-87	-34.5	AfpL
Txnrd1	1.50727e-24	0.608212	0.673	0.687	2.95245e-20	-1.4	NOT		Slpi	1.4216e-23	-0.337068	0.128	0.267	2.67104e-19	-13.9	AfpL		Ndufa12	1.07544e-52	-0.320001	0.469	0.814	2.1242e-48	-34.5	AfpL
Ces1a	6.6135e-07	-0.0429126	0.002	0.018	0.0129545	-1.6	NOT		Fmo3	2.82173e-32	-0.288836	0.065	0.204	5.30175e-28	-13.9	AfpL		Ndufa1	1.6281e-66	-0.37676	0.536	0.879	3.21582e-62	-34.3	AfpL
Nupr1	1.74658e-06	-0.212054	0.003	0.019	0.0342119	-1.6	NOT		H2-D1	2.54105e-123	-0.687544	0.795	0.932	4.77439e-119	-13.7	AfpL		Gale	5.09154e-150	-0.636772	0.048	0.39	1.00568e-145	-34.2	AfpL
Cat	4.77439e-79	0.6248	0.894	0.91	9.35207e-75	-1.6	NOT		Sult1a1	5.43311e-149	-0.721253	0.816	0.952	1.02083e-144	-13.6	AfpL		Srebf1	3.17086e-122	-0.458375	0.088	0.43	6.26308e-118	-34.2	AfpL
Cldn4	6.12482e-07	-0.0370523	0.002	0.019	0.0119973	-1.7	NOT		Calr	3.41034e-19	-0.282629	0.682	0.817	6.4077e-15	-13.5	AfpL		Dnajc15	5.13897e-79	-0.263417	0.222	0.564	1.01505e-74	-34.2	AfpL
Akr1c19	1.2299e-39	0.605688	0.761	0.778	2.40914e-35	-1.7	NOT		Fgl1	1.07892e-90	-0.556273	0.793	0.926	2.02719e-86	-13.3	AfpL		Ndufb2	1.55006e-75	-0.285384	0.245	0.587	3.06168e-71	-34.2	AfpL
Ptges	6.90863e-07	-0.035999	0.004	0.022	0.0135326	-1.8	NOT		S100a1	8.9451e-29	-0.296409	0.694	0.825	1.68069e-24	-13.1	AfpL		Ndufa2	3.22027e-50	-0.287138	0.54	0.882	6.36067e-46	-34.2	AfpL
H1fx	1.50753e-06	-0.0394947	0.005	0.023	0.0295295	-1.8	NOT		Pdia3	4.75804e-19	-0.256786	0.698	0.829	8.93989e-15	-13.1	AfpL		Tnfrsf12a	6.30494e-105	-0.525128	0.147	0.488	1.24535e-100	-34.1	AfpL
Cyp3a44	8.38553e-07	-0.0516889	0.003	0.021	0.0164256	-1.8	NOT		Pah	4.69081e-36	-0.353605	0.765	0.894	8.81356e-32	-12.9	AfpL		Anapc13	4.60351e-78	-0.31677	0.241	0.582	9.09285e-74	-34.1	AfpL
Ccl27a	2.5306e-07	-0.0543083	0.003	0.022	0.00495694	-1.9	NOT		Ptms	5.70826e-26	-0.298254	0.785	0.914	1.07253e-21	-12.9	AfpL		Wdr83os	9.63959e-86	-0.293445	0.191	0.531	1.90401e-81	-34	AfpL
Epdr1	1.02524e-06	-0.041831	0.004	0.023	0.0200825	-1.9	NOT		C8g	3.56962e-101	-0.598371	0.781	0.909	6.70696e-97	-12.8	AfpL		Mrpl27	1.37833e-81	-0.310263	0.214	0.553	2.72248e-77	-33.9	AfpL
Cd59b	2.05586e-06	-0.038661	0.005	0.024	0.0402703	-1.9	NOT		Tst	2.55066e-30	-0.329329	0.729	0.857	4.79244e-26	-12.8	AfpL		Ppif	7.10536e-105	-0.423053	0.144	0.482	1.40345e-100	-33.8	AfpL
Il18	1.11178e-06	-0.0498891	0.006	0.026	0.0217776	-2	NOT		Cp	2.17593e-58	-0.468872	0.763	0.886	4.08836e-54	-12.3	AfpL		Ndufc2	1.5841e-46	-0.271142	0.509	0.846	3.12892e-42	-33.7	AfpL
Dlk1	1.97994e-06	-0.0517695	0.006	0.026	0.0387831	-2	NOT		H2-K1	1.33418e-92	-0.577604	0.808	0.93	2.50678e-88	-12.2	AfpL		Slc26a1	2.97542e-136	-0.529911	0.06	0.396	5.87705e-132	-33.6	AfpL
Tmprss4	2.24483e-08	-0.0634747	0.003	0.023	0.000439717	-2	NOT		Agt	1.39204e-26	-0.28852	0.718	0.838	2.6155e-22	-12	AfpL		Acly	6.14535e-87	-0.292649	0.175	0.511	1.21383e-82	-33.6	AfpL
Cpe	1.0823e-07	-0.0750571	0.004	0.024	0.00212	-2	NOT		Igf1	4.54671e-260	-0.977113	0.855	0.973	8.54281e-256	-11.8	AfpL		Coa6	1.05155e-79	-0.273222	0.201	0.537	2.07703e-75	-33.6	AfpL
Glo1	2.58415e-09	0.509522	0.525	0.545	5.06184e-05	-2	NOT		Hgd	2.9445e-70	-0.474507	0.805	0.922	5.53243e-66	-11.7	AfpL		Fkbp11	1.17925e-124	-0.564546	0.086	0.421	2.32926e-120	-33.5	AfpL
Dnah1	2.01399e-09	-0.0646725	0.002	0.023	3.945e-05	-2.1	NOT		F2	2.6406e-151	-0.726678	0.829	0.944	4.96142e-147	-11.5	AfpL		Dbt	5.6686e-100	-0.303389	0.137	0.472	1.11966e-95	-33.5	AfpL
Lin7a	2.01121e-06	-0.0381416	0.008	0.029	0.0393955	-2.1	NOT		Mat1a	4.8886e-72	-0.520858	0.803	0.918	9.18519e-68	-11.5	AfpL		Acat3	3.9343e-92	-0.308721	0.158	0.493	7.77103e-88	-33.5	AfpL
Ugp2	1.58611e-59	0.589068	0.884	0.905	3.10686e-55	-2.1	NOT		Crot	7.34561e-27	-0.306558	0.765	0.88	1.38017e-22	-11.5	AfpL		Perp	9.76757e-91	-0.279184	0.164	0.499	1.92929e-86	-33.5	AfpL
Gsta3	6.48055e-33	0.364272	0.927	0.949	1.26941e-28	-2.2	NOT		Apof	2.09396e-176	-0.739929	0.847	0.96	3.93434e-172	-11.3	AfpL		Tceal8	1.47829e-83	-0.312292	0.19	0.525	2.91992e-79	-33.5	AfpL
Slc41a3	3.84602e-07	-0.0683937	0.007	0.029	0.00753358	-2.2	NOT		Cdo1	9.27565e-52	-0.405013	0.796	0.909	1.7428e-47	-11.3	AfpL		Timd2	9.65906e-85	-0.257637	0.177	0.511	1.90786e-80	-33.4	AfpL
Sult2a5	2.63006e-10	-0.0711472	0.001	0.024	5.15177e-06	-2.3	NOT		Atf3	1.65405e-17	-0.257075	0.122	0.234	3.1078e-13	-11.2	AfpL		Fos	6.18893e-90	-0.427422	0.185	0.518	1.22244e-85	-33.3	AfpL
Odf3b	3.37657e-09	-0.0691068	0.003	0.026	6.61402e-05	-2.3	NOT		Cd74	4.39535e-15	-0.627754	0.16	0.269	8.25842e-11	-10.9	AfpL		Cdhr5	1.32422e-138	-0.530414	0.048	0.379	2.61559e-134	-33.1	AfpL
Olfml1	6.29791e-08	-0.0738174	0.005	0.028	0.00123364	-2.3	NOT		Ctsb	8.96957e-35	-0.303761	0.798	0.907	1.68529e-30	-10.9	AfpL		Gcgr	2.51656e-111	-0.440441	0.104	0.435	4.97072e-107	-33.1	AfpL
Elf3	7.10825e-08	-0.0557827	0.006	0.029	0.00139236	-2.3	NOT		Cxcl9	4.78096e-22	-0.569932	0.073	0.181	8.98295e-18	-10.8	AfpL		Slc25a11	3.78684e-105	-0.368538	0.121	0.452	7.47977e-101	-33.1	AfpL
Rbp4	1.92467e-86	-0.418328	0.977	1	3.77004e-82	-2.3	NOT		Wfdc21	4.86177e-171	-0.80077	0.862	0.97	9.13478e-167	-10.8	AfpL		Igfbp4	5.03315e-57	-0.345372	0.535	0.866	9.94148e-53	-33.1	AfpL
Gsta1	3.50345e-55	0.449113	0.958	0.982	6.86255e-51	-2.4	NOT		Pzp	3.60682e-54	-0.39681	0.832	0.934	6.77686e-50	-10.2	AfpL		Ppib	3.57912e-64	-0.392319	0.58	0.91	7.06947e-60	-33	AfpL
Abcc2	2.59863e-20	0.629336	0.66	0.684	5.0902e-16	-2.4	NOT		Serpina1e	2.57016e-22	0.0766112	0.276	0.149	4.82907e-18	12.7	NOT		Immp2l	8.20592e-116	-0.329224	0.088	0.418	1.62083e-111	-33	AfpL
Serpinb8	1.82143e-08	-0.0457762	0.007	0.032	0.000356781	-2.5	NOT		Hsph1	1.01014e-31	0.383385	0.144	0.044	1.89795e-27	10	NOT		Cp	4.58234e-73	-0.421065	0.556	0.886	9.05104e-69	-33	AfpL
Snhg18	3.2555e-08	-0.0670235	0.008	0.033	0.000637687	-2.5	NOT		Serpinb1a	3.78519e-26	0.398144	0.167	0.067	7.11199e-22	10	NOT		Eva1a	1.05966e-101	-0.328914	0.125	0.454	2.09303e-97	-32.9	AfpL
Insl6	2.37564e-07	-0.0438116	0.011	0.036	0.0046534	-2.5	NOT		Tuba4a	8.44942e-59	0.75564	0.652	0.552	1.58756e-54	10	NOT		Tmed9	1.95575e-93	-0.340842	0.158	0.487	3.863e-89	-32.9	AfpL
Trim12a	1.91788e-12	-0.0838207	0	0.026	3.75674e-08	-2.6	NOT		Sptlc2	1.01548e-21	0.400891	0.203	0.104	1.90798e-17	9.9	NOT		Erp44	4.95645e-90	-0.262035	0.15	0.479	9.78998e-86	-32.9	AfpL
Fam81a	7.82921e-07	-0.0272897	0.014	0.041	0.0153358	-2.7	NOT		Ephx1	1.55064e-159	1.04017	0.844	0.745	2.91351e-155	9.9	NOT		Anxa6	7.29705e-104	-0.367681	0.12	0.448	1.44131e-99	-32.8	AfpL
Malat1	1.80685e-16	0.463175	0.748	0.775	3.53925e-12	-2.7	NOT		Ndrg1	5.39278e-32	0.311908	0.136	0.038	1.01325e-27	9.8	NOT		Egr1	2.31359e-100	-0.453669	0.129	0.457	4.56981e-96	-32.8	AfpL
Ndufa4	6.47464e-08	-0.0914155	0.97	0.997	0.00126825	-2.7	NOT		Tpd52	7.56842e-20	0.447176	0.248	0.15	1.42203e-15	9.8	NOT		Suclg1	7.65918e-88	-0.504614	0.561	0.889	1.51284e-83	-32.8	AfpL
Eef2kmt	6.37199e-07	-0.0472723	0.015	0.043	0.0124814	-2.8	NOT		Fitm2	5.93034e-23	0.366279	0.177	0.08	1.11425e-18	9.7	NOT		Shmt2	1.62853e-73	-0.252412	0.21	0.537	3.21667e-69	-32.7	AfpL
Ankrd55	2.38873e-09	-0.0892181	0.007	0.035	4.67905e-05	-2.8	NOT		G6pdx	2.49903e-42	0.379398	0.11	0.014	4.69544e-38	9.6	NOT		Nit2	2.80866e-73	-0.259623	0.218	0.545	5.54767e-69	-32.7	AfpL
Lipt2	1.60893e-08	-0.0669677	0.011	0.039	0.000315158	-2.8	NOT		Lmna	2.04803e-20	0.518724	0.376	0.28	3.84805e-16	9.6	NOT		Igfals	1.82692e-146	-0.52928	0.034	0.361	3.60852e-142	-32.7	AfpL
Mpzl1	1.56483e-07	-0.0661553	0.014	0.042	0.0030652	-2.8	NOT		S100a6	2.36001e-41	0.389137	0.107	0.013	4.43423e-37	9.4	NOT		Slc35b1	9.55201e-91	-0.284189	0.146	0.473	1.88671e-86	-32.7	AfpL
Pllp	1.46312e-06	-0.0475536	0.019	0.047	0.0286597	-2.8	NOT		Ivns1abp	1.23354e-18	0.450629	0.25	0.156	2.3177e-14	9.4	NOT		Cebpb	8.91414e-60	-0.333366	0.345	0.67	1.76072e-55	-32.5	AfpL
Cyp2s1	2.65019e-09	-0.0730144	0.008	0.037	5.19119e-05	-2.9	NOT		Gsta1	0	1.68486	0.982	0.888	0	9.4	NOT		Kynu	1.83314e-107	-0.36634	0.102	0.426	3.62081e-103	-32.4	AfpL
Rida	9.59957e-35	0.38842	0.942	0.971	1.88036e-30	-2.9	NOT		Mttp	1.53944e-31	0.689762	0.49	0.397	2.89246e-27	9.3	NOT		Pla2g12b	2.03659e-85	-0.26515	0.155	0.478	4.02268e-81	-32.3	AfpL
Gimap9	1.32487e-06	-0.0605299	0.021	0.051	0.0259516	-3	NOT		Psmd5	1.24891e-20	0.514059	0.369	0.276	2.34659e-16	9.3	NOT		Gadd45g	2.74703e-74	-0.348105	0.226	0.548	5.42593e-70	-32.2	AfpL
Samd9l	4.09686e-09	-0.0491413	0.011	0.041	8.02493e-05	-3	NOT		Akip1	4.16616e-18	0.44893	0.266	0.174	7.8278e-14	9.2	NOT		Apol7a	3.35481e-110	-0.425709	0.096	0.418	6.62641e-106	-32.2	AfpL
Plaur	6.19578e-07	-0.0562885	0.019	0.049	0.0121363	-3	NOT		Crip1	3.18746e-20	0.3886	0.184	0.092	5.98891e-16	9.2	NOT		Cenpx	1.1112e-84	-0.304796	0.166	0.488	2.19485e-80	-32.2	AfpL
Dnajc4	8.15464e-07	-0.0558973	0.02	0.05	0.0159733	-3	NOT		Ces1d	5.03845e-21	0.574435	0.389	0.298	9.46674e-17	9.1	NOT		Atp5k	5.93899e-56	-0.341235	0.588	0.908	1.17307e-51	-32	AfpL
Gsta2	3.12162e-28	0.284137	0.954	0.984	6.11463e-24	-3	NOT		Slc39a2	1.88618e-49	0.287806	0.095	0.004	3.54394e-45	9.1	NOT		Dus1l	2.36913e-113	-0.452912	0.088	0.406	4.67951e-109	-31.8	AfpL
Dbi	5.00082e-14	-0.128108	0.966	0.997	9.79561e-10	-3.1	NOT		Hist1h4i	2.8161e-30	0.344677	0.126	0.035	5.29116e-26	9.1	NOT		Mrpl55	3.56808e-87	-0.307639	0.155	0.473	7.04766e-83	-31.8	AfpL
Adh1	1.28652e-13	-0.124061	0.965	0.996	2.52004e-09	-3.1	NOT		Asic5	4.78372e-34	0.321393	0.114	0.024	8.98813e-30	9	NOT		Cyp27a1	3.70655e-76	-0.25165	0.187	0.504	7.32119e-72	-31.7	AfpL
Slc13a3	6.10901e-07	-0.0815102	0.024	0.056	0.0119663	-3.2	NOT		Ddit4l	1.94964e-33	0.312865	0.115	0.025	3.66318e-29	9	NOT		Cyp7a1	2.01646e-108	-0.463247	0.09	0.406	3.98291e-104	-31.6	AfpL
Fbxw9	1.02584e-06	-0.0465579	0.024	0.056	0.0200942	-3.2	NOT		Entpd5	3.17868e-56	0.770397	0.64	0.551	5.97243e-52	8.9	NOT		Cyc1	1.83009e-73	-0.446874	0.576	0.892	3.61479e-69	-31.6	AfpL
Xrcc4	1.65694e-06	-0.033994	0.027	0.059	0.0324561	-3.2	NOT		Tmem243	4.96177e-23	0.612854	0.416	0.327	9.32268e-19	8.9	NOT		Pdhb	6.62282e-65	-0.263817	0.246	0.562	1.30814e-60	-31.6	AfpL
Pgrmc1	5.68873e-58	0.518501	0.937	0.97	1.11431e-53	-3.3	NOT		Lxn	1.28787e-40	0.297902	0.099	0.011	2.41979e-36	8.8	NOT		Timm10	6.22266e-96	-0.394194	0.128	0.444	1.2291e-91	-31.6	AfpL
Yipf2	4.04445e-08	-0.0638575	0.019	0.052	0.000792227	-3.3	NOT		Meig1	2.20758e-45	0.300496	0.093	0.005	4.14782e-41	8.8	NOT		Klf15	3.58476e-99	-0.364854	0.118	0.433	7.08062e-95	-31.5	AfpL
Dusp14	5.04695e-08	-0.095848	0.021	0.054	0.000988596	-3.3	NOT		Mettl7a1	7.09443e-54	0.701489	0.65	0.563	1.33297e-49	8.7	NOT		Eif4e2	3.08901e-91	-0.378267	0.145	0.459	6.10141e-87	-31.4	AfpL
Vegfb	1.60182e-07	-0.0764534	0.021	0.054	0.00313764	-3.3	NOT		Abcg2	7.60923e-23	0.544845	0.431	0.344	1.4297e-18	8.7	NOT		Krt8	9.95747e-101	-0.614114	0.622	0.935	1.9668e-96	-31.3	AfpL
Hilpda	2.15773e-07	-0.0771533	0.023	0.056	0.00422655	-3.3	NOT		Mup21	7.64809e-25	0.284658	0.127	0.04	1.437e-20	8.7	NOT		Sod2	4.9536e-44	-0.256795	0.505	0.818	9.78435e-40	-31.3	AfpL
Rrp7a	9.86118e-07	-0.0716126	0.028	0.061	0.0193161	-3.3	NOT		Acbd5	4.5338e-29	0.648935	0.485	0.398	8.51856e-25	8.7	NOT		Hsp90b1	3.50303e-46	-0.275329	0.569	0.881	6.91919e-42	-31.2	AfpL
Gdpd3	6.48477e-11	-0.117369	0.01	0.044	1.27024e-06	-3.4	NOT		Fam162a	6.90182e-105	0.871805	0.764	0.678	1.29678e-100	8.6	NOT		Gckr	5.64007e-147	-0.571522	0.022	0.333	1.11403e-142	-31.1	AfpL
Steap3	9.11019e-09	-0.0561342	0.017	0.051	0.00017845	-3.4	NOT		Selenbp1	1.44897e-229	1.25118	0.917	0.832	2.72247e-225	8.5	NOT		Ndufc1	1.6662e-87	-0.495648	0.602	0.912	3.29107e-83	-31	AfpL
Serpina5	2.36549e-10	-0.0884626	0.012	0.046	4.63353e-06	-3.4	NOT		Etf1	3.30753e-19	0.484469	0.398	0.313	6.21452e-15	8.5	NOT		Id2	7.90438e-53	-0.349912	0.59	0.9	1.56127e-48	-31	AfpL
Fndc4	1.62408e-07	-0.0219255	0.022	0.056	0.00318124	-3.4	NOT		Nup62cl	6.72485e-37	0.279718	0.096	0.012	1.26353e-32	8.4	NOT		C1rl	1.6972e-84	-0.250437	0.14	0.45	3.35231e-80	-31	AfpL
Slc5a6	2.89016e-09	-0.106087	0.017	0.052	5.66124e-05	-3.5	NOT		Elovl7	1.68566e-23	0.325542	0.13	0.046	3.16719e-19	8.4	NOT		Gchfr	6.50619e-75	-0.44426	0.598	0.907	1.2851e-70	-30.9	AfpL
Mmd2	2.29179e-07	0.0532001	0.024	0.059	0.00448915	-3.5	NOT		Nampt	8.80125e-17	0.462505	0.222	0.138	1.65367e-12	8.4	NOT		Tmem53	1.88794e-102	-0.402322	0.098	0.406	3.72906e-98	-30.8	AfpL
Fgfbp1	2.97272e-13	-0.135247	0.006	0.041	5.82297e-09	-3.5	NOT		Cited2	4.02956e-16	0.454033	0.338	0.255	7.57115e-12	8.3	NOT		Slc3a1	7.35266e-118	-0.479197	0.063	0.371	1.4523e-113	-30.8	AfpL
Ckb	1.4969e-07	-0.0624675	0.026	0.061	0.00293213	-3.5	NOT		Cds2	1.0099e-15	0.419121	0.232	0.149	1.8975e-11	8.3	NOT		Sprr1a	1.99937e-110	-1.29743	0.1	0.407	3.94916e-106	-30.7	AfpL
Pla2g16	9.84119e-07	-0.0885463	0.031	0.066	0.0192769	-3.5	NOT		Ube2k	9.24222e-35	0.632353	0.553	0.471	1.73652e-30	8.2	NOT		Mst1	2.86796e-116	-0.393472	0.062	0.368	5.6648e-112	-30.6	AfpL
Cbr1	6.79825e-37	0.482212	0.844	0.879	1.33164e-32	-3.5	NOT		Lgals1	1.21526e-19	0.522313	0.42	0.338	2.28334e-15	8.2	NOT		Elovl1	3.7181e-96	-0.31634	0.106	0.411	7.34399e-92	-30.5	AfpL
Pbk	6.99337e-10	-0.0987613	0.015	0.051	1.36986e-05	-3.6	NOT		Psma5	2.28526e-29	0.604419	0.512	0.431	4.29378e-25	8.1	NOT		Naxd	1.99098e-108	-0.354008	0.077	0.381	3.93258e-104	-30.4	AfpL
Tmem54	2.57192e-11	-0.069861	0.011	0.047	5.03788e-07	-3.6	NOT		Sltm	2.51262e-24	0.712344	0.457	0.376	4.72096e-20	8.1	NOT		Glmp	1.08833e-91	-0.263221	0.111	0.414	2.14968e-87	-30.3	AfpL
Pex26	2.69073e-09	-0.109166	0.018	0.054	5.2706e-05	-3.6	NOT		Akap8l	1.32254e-16	0.321874	0.169	0.089	2.48491e-12	8	NOT		Mad2l2	9.93977e-102	-0.37945	0.091	0.393	1.9633e-97	-30.2	AfpL
Siae	2.0188e-07	-0.0174377	0.028	0.064	0.00395443	-3.6	NOT		Phlda3	4.07547e-23	0.261879	0.121	0.041	7.65741e-19	8	NOT		Gdf15	5.11824e-81	-0.379131	0.154	0.456	1.01096e-76	-30.2	AfpL
Tomm40l	1.079e-06	-0.0406985	0.034	0.07	0.0211354	-3.6	NOT		Rbp2	2.25179e-31	0.320747	0.096	0.017	4.2309e-27	7.9	NOT		P4hb	5.20823e-75	-0.415203	0.631	0.932	1.02873e-70	-30.1	AfpL
Ugdh	1.21968e-49	0.51796	0.888	0.924	2.38911e-45	-3.6	NOT		Pdlim7	7.59397e-19	0.30058	0.138	0.06	1.42683e-14	7.8	NOT		Ctsb	9.45898e-69	-0.402165	0.606	0.907	1.86834e-64	-30.1	AfpL
Blvrb	3.93143e-16	0.278649	0.898	0.934	7.70088e-12	-3.6	NOT		Ap3s1	1.29262e-14	0.406713	0.272	0.194	2.42871e-10	7.8	NOT		Crot	4.53743e-43	-0.315258	0.58	0.88	8.96234e-39	-30	AfpL
B3gat3	1.31566e-06	-0.0392717	0.037	0.074	0.0257712	-3.7	NOT		Sdcbp2	2.62679e-42	0.249356	0.08	0.002	4.93548e-38	7.8	NOT		Cisd1	8.78367e-40	-0.252281	0.595	0.894	1.73495e-35	-29.9	AfpL
Slc6a12	2.3277e-07	-0.0509123	0.029	0.066	0.00455951	-3.7	NOT		Fam234b	1.20599e-20	0.295374	0.126	0.048	2.26593e-16	7.8	NOT		Lgals9	1.34514e-135	-0.65494	0.632	0.93	2.65692e-131	-29.8	AfpL
Dexi	6.42523e-07	-0.0460878	0.032	0.069	0.0125857	-3.7	NOT		Tor1b	1.30591e-14	0.321838	0.186	0.108	2.45367e-10	7.8	NOT		Nipal1	5.63686e-117	-0.420683	0.055	0.353	1.11339e-112	-29.8	AfpL
Creg1	9.50802e-43	0.446796	0.942	0.979	1.86243e-38	-3.7	NOT		Psat1	3.06331e-22	0.277249	0.118	0.04	5.75566e-18	7.8	NOT		Tff3	2.58416e-125	-0.778634	0.044	0.339	5.10423e-121	-29.5	AfpL
Ube2u	3.46728e-07	-0.0492835	0.033	0.071	0.00679171	-3.8	NOT		Ywhag	1.64347e-15	0.35585	0.178	0.1	3.08792e-11	7.8	NOT		Asgr1	2.82549e-142	-0.659863	0.659	0.954	5.58092e-138	-29.5	AfpL
Tmem222	5.94769e-07	-0.045136	0.034	0.072	0.0116503	-3.8	NOT		Acaa1b	1.96055e-91	0.874287	0.773	0.696	3.68368e-87	7.7	NOT		Ass1	0	-2.53027	0.702	0.996	0	-29.4	AfpL
Rnd1	2.27427e-10	-0.101557	0.015	0.053	4.45483e-06	-3.8	NOT		Grina	3.02949e-24	0.56618	0.461	0.384	5.69212e-20	7.7	NOT		F9	2.18148e-95	-0.297581	0.093	0.387	4.30885e-91	-29.4	AfpL
Cxcl10	3.89576e-09	-0.133027	0.023	0.061	7.63102e-05	-3.8	NOT		Sqle	4.77408e-25	0.37315	0.106	0.029	8.97002e-21	7.7	NOT		Atp5c1	6.03718e-62	-0.388556	0.633	0.926	1.19246e-57	-29.3	AfpL
Dnajc9	1.06087e-06	-0.0602666	0.039	0.077	0.0207804	-3.8	NOT		Ugdh	2.85235e-185	0.97319	0.924	0.848	5.35927e-181	7.6	NOT		Amn	3.15203e-119	-0.506036	0.048	0.338	6.22588e-115	-29	AfpL
Fam20a	1.35725e-06	-0.0217487	0.039	0.077	0.0265859	-3.8	NOT		Cldn2	1.31005e-18	0.310668	0.131	0.055	2.46145e-14	7.6	NOT		Slc25a22	2.61631e-76	-0.360062	0.156	0.446	5.16773e-72	-29	AfpL
Cdc20	1.79997e-06	-0.0654545	0.04	0.078	0.0352577	-3.8	NOT		Msmo1	9.47341e-15	0.504601	0.276	0.2	1.77996e-10	7.6	NOT		Idh3a	4.81638e-82	-0.328413	0.128	0.418	9.51331e-78	-29	AfpL
Dhps	2.13732e-08	-0.0683463	0.027	0.065	0.000418659	-3.8	NOT		Nadk2	1.14561e-14	0.48743	0.296	0.221	2.15248e-10	7.5	NOT		Bsg	2.00463e-59	-0.366126	0.629	0.918	3.95954e-55	-28.9	AfpL
Ehd4	4.6367e-07	-0.0278758	0.036	0.075	0.00908237	-3.9	NOT		Mvp	8.40777e-15	0.324786	0.163	0.089	1.57974e-10	7.4	NOT		S100a13	7.9931e-84	-0.334099	0.119	0.408	1.5788e-79	-28.9	AfpL
Fam58b	6.54202e-07	-0.0527089	0.038	0.077	0.0128145	-3.9	NOT		Cmas	9.01007e-14	0.418769	0.314	0.24	1.6929e-09	7.4	NOT		Pcbd1	1.39192e-110	-0.559942	0.651	0.94	2.74931e-106	-28.9	AfpL
Ccdc167	7.27383e-07	-0.0503024	0.036	0.075	0.014248	-3.9	NOT		Ubqln2	6.92166e-16	0.325307	0.153	0.079	1.30051e-11	7.4	NOT		Uox	0	-1.41646	0.69	0.978	0	-28.8	AfpL
Cyb561d2	1.06191e-06	-0.037507	0.039	0.078	0.0208007	-3.9	NOT		Dpm3	3.12336e-22	0.547507	0.458	0.385	5.86849e-18	7.3	NOT		Cd302	6.28205e-80	-0.426811	0.658	0.945	1.24083e-75	-28.7	AfpL
Saa2	1.21787e-06	-0.0341779	0.042	0.081	0.0238556	-3.9	NOT		Tspan17	2.98031e-35	0.240069	0.08	0.007	5.59971e-31	7.3	NOT		H2-K1	2.88981e-98	-0.541987	0.644	0.93	5.70795e-94	-28.6	AfpL
Cyp2c38	2.32728e-08	-0.0528901	0.027	0.066	0.000455868	-3.9	NOT		Serpinb6a	1.44365e-23	0.264221	0.103	0.03	2.71247e-19	7.3	NOT		Cyp4f15	5.4256e-89	-0.293355	0.096	0.381	1.07167e-84	-28.5	AfpL
Wfdc2	3.69578e-08	-0.0692955	0.029	0.068	0.00072393	-3.9	NOT		Acyp2	6.47661e-22	0.263247	0.105	0.032	1.21689e-17	7.3	NOT		Ufsp2	1.14292e-85	-0.269731	0.111	0.395	2.2575e-81	-28.4	AfpL
Pcolce	4.43038e-13	-0.122833	0.011	0.051	8.67822e-09	-4	NOT		Acp1	1.97165e-14	0.324246	0.164	0.092	3.70453e-10	7.2	NOT		Junb	1.79957e-72	-0.266176	0.149	0.433	3.55452e-68	-28.4	AfpL
Zfp970	1.30585e-10	-0.0794823	0.019	0.059	2.55791e-06	-4	NOT		Bcl2l11	6.31129e-27	0.243715	0.091	0.019	1.18583e-22	7.2	NOT		Tspan4	6.48677e-89	-0.284955	0.097	0.379	1.28127e-84	-28.2	AfpL
Nrbf2	3.21968e-08	-0.0642442	0.031	0.071	0.000630672	-4	NOT		A2ml1	7.34279e-16	0.517492	0.415	0.344	1.37964e-11	7.1	NOT		Ldha	1.49073e-211	-0.882435	0.685	0.967	2.9445e-207	-28.2	AfpL
Ints12	5.70019e-08	-0.0515581	0.031	0.071	0.00111655	-4	NOT		Enho	5.43504e-12	0.303592	0.19	0.119	1.02119e-07	7.1	NOT		Apoa5	6.80545e-76	-0.446393	0.668	0.95	1.34421e-71	-28.2	AfpL
Aspa	1.79242e-07	-0.0438048	0.034	0.074	0.003511	-4	NOT		Rock2	2.26449e-13	0.364989	0.175	0.104	4.25475e-09	7.1	NOT		Adk	1.3432e-83	-0.453884	0.649	0.927	2.6531e-79	-27.8	AfpL
Cutal	2.45096e-07	-0.0428701	0.035	0.075	0.00480094	-4	NOT		Bag3	1.97648e-12	0.343882	0.205	0.135	3.7136e-08	7	NOT		Comt	1.22315e-37	-0.259118	0.634	0.912	2.41596e-33	-27.8	AfpL
Pmm2	2.32802e-06	-0.0547708	0.048	0.088	0.0456013	-4	NOT		Ddc	5.79302e-44	0.662902	0.618	0.548	1.08845e-39	7	NOT		Slc51b	4.40413e-141	-0.587243	0.004	0.281	8.69904e-137	-27.7	AfpL
Aldh16a1	1.65441e-07	-0.0500998	0.036	0.076	0.00324066	-4	NOT		Atg12	6.61535e-12	0.359664	0.222	0.153	1.24296e-07	6.9	NOT		Ndufs6	2.56799e-36	-0.256198	0.635	0.912	5.07229e-32	-27.7	AfpL
Vars	8.2195e-07	-0.00317372	0.039	0.079	0.0161004	-4	NOT		Slc35d1	8.23587e-12	0.378588	0.255	0.186	1.54744e-07	6.9	NOT		Fh1	1.8515e-34	-0.252005	0.608	0.884	3.65708e-30	-27.6	AfpL
Sat2	1.34073e-06	-0.0546842	0.044	0.084	0.0262622	-4	NOT		Bin1	3.03334e-14	0.296139	0.142	0.073	5.69934e-10	6.9	NOT		Uqcrh	2.73614e-125	-0.600458	0.683	0.959	5.40443e-121	-27.6	AfpL
Nmrk1	1.71317e-06	-0.0315631	0.043	0.083	0.0335576	-4	NOT		Tmem62	1.26907e-12	0.354107	0.185	0.116	2.38445e-08	6.9	NOT		Sdhb	2.44846e-77	-0.43964	0.654	0.929	4.83619e-73	-27.5	AfpL
Tnfaip8l1	3.75999e-10	-0.0846767	0.021	0.062	7.36507e-06	-4.1	NOT		H2-T22	1.81742e-12	0.398325	0.297	0.228	3.41475e-08	6.9	NOT		Snhg6	7.271e-75	-0.339347	0.132	0.406	1.43617e-70	-27.4	AfpL
Smpd2	7.30029e-08	-0.0714694	0.035	0.076	0.00142998	-4.1	NOT		Zfand5	4.40405e-16	0.466997	0.412	0.344	8.27478e-12	6.8	NOT		Ndufb9	3.33464e-40	-0.253042	0.632	0.906	6.58658e-36	-27.4	AfpL
Wdr46	1.4677e-06	-0.0212577	0.047	0.088	0.0287493	-4.1	NOT		Ibtk	3.88643e-12	0.381791	0.197	0.129	7.30222e-08	6.8	NOT		Ndufb6	4.85226e-49	-0.323325	0.645	0.918	9.58418e-45	-27.3	AfpL
Lmf1	2.66191e-09	-0.0567382	0.026	0.067	5.21414e-05	-4.1	NOT		Acyp1	5.93603e-12	0.277309	0.176	0.108	1.11532e-07	6.8	NOT		Mdh1	0	-1.27524	0.713	0.985	0	-27.2	AfpL
Exosc8	1.39037e-07	-0.0904302	0.038	0.079	0.00272346	-4.1	NOT		Ugt2b5	1.39219e-288	1.49605	0.949	0.881	2.61578e-284	6.8	NOT		Notum	3.68865e-135	-0.587834	0.008	0.28	7.28582e-131	-27.2	AfpL
Bad	1.40929e-07	-0.0817204	0.038	0.079	0.00276053	-4.1	NOT		Aldoa	1.73452e-47	0.760684	0.629	0.561	3.25899e-43	6.8	NOT		Sco2	7.96692e-90	-0.33188	0.086	0.358	1.57363e-85	-27.2	AfpL
Prkrip1	3.52973e-08	-0.0830056	0.034	0.076	0.000691403	-4.2	NOT		Ecm1	1.58491e-22	0.198335	0.09	0.023	2.97788e-18	6.7	NOT		C3	6.65328e-106	-0.557844	0.684	0.956	1.31416e-101	-27.2	AfpL
Golm1	1.05099e-06	-0.026419	0.046	0.088	0.0205867	-4.2	NOT		Mpp1	1.1046e-17	0.508828	0.42	0.353	2.07543e-13	6.7	NOT		H3f3b	2.55473e-59	-0.405554	0.659	0.93	5.0461e-55	-27.1	AfpL
Pik3c3	1.37701e-07	-0.0472853	0.039	0.081	0.00269728	-4.2	NOT		Ccl25	4.25915e-17	0.259876	0.112	0.045	8.00253e-13	6.7	NOT		Adhfe1	3.64055e-76	-0.277161	0.118	0.388	7.19082e-72	-27	AfpL
Spsb2	2.70073e-07	-0.0534817	0.042	0.084	0.0052902	-4.2	NOT		Taldo1	2.55503e-57	0.725462	0.686	0.62	4.80066e-53	6.6	NOT		Ndufa7	2.83453e-40	-0.272484	0.659	0.928	5.59876e-36	-26.9	AfpL
Med6	2.31862e-06	-0.0308823	0.051	0.093	0.0454171	-4.2	NOT		Txnl4a	1.58932e-13	0.477967	0.322	0.256	2.98617e-09	6.6	NOT		Ndufa6	1.34316e-63	-0.388479	0.681	0.949	2.65302e-59	-26.8	AfpL
Ubd	1.92909e-09	-0.113488	0.026	0.068	3.77871e-05	-4.2	NOT		Tsc22d1	2.77438e-12	0.274566	0.152	0.086	5.21278e-08	6.6	NOT		Cpq	1.634e-107	-0.386681	0.041	0.308	3.22747e-103	-26.7	AfpL
Xpa	4.44998e-09	-0.0647509	0.028	0.07	8.71663e-05	-4.2	NOT		Fbxo21	1.67095e-11	0.318727	0.167	0.102	3.13954e-07	6.5	NOT		Sgk1	6.90803e-77	-0.336627	0.12	0.387	1.36447e-72	-26.7	AfpL
Rfesd	4.74269e-07	-0.0809213	0.043	0.085	0.00928999	-4.2	NOT		Tubb5	2.79165e-11	0.391491	0.317	0.252	5.24523e-07	6.5	NOT		Cyp2c37	7.24971e-128	-0.571784	0.012	0.277	1.43196e-123	-26.5	AfpL
Ntrk2	4.0713e-20	-0.143499	0.001	0.044	7.97486e-16	-4.3	NOT		Tuba1c	3.82574e-89	0.744371	0.805	0.741	7.18818e-85	6.4	NOT		Suox	5.71532e-106	-0.428031	0.042	0.306	1.12889e-101	-26.4	AfpL
Nat2	5.74954e-09	-0.090162	0.031	0.074	0.000112622	-4.3	NOT		Hspa8	1.67584e-26	0.575519	0.541	0.477	3.14873e-22	6.4	NOT		Cxcl1	8.94031e-76	-0.423093	0.114	0.378	1.76589e-71	-26.4	AfpL
Hmmr	6.89088e-09	-0.0446743	0.03	0.073	0.000134979	-4.3	NOT		Sult2a3	1.26723e-26	0.258503	0.076	0.012	2.381e-22	6.4	NOT		Angptl3	3.49912e-67	-0.373299	0.688	0.952	6.91145e-63	-26.4	AfpL
Cenpw	1.08271e-08	-0.0425081	0.03	0.073	0.000212081	-4.3	NOT		Fam89a	1.02135e-14	0.209589	0.117	0.053	1.91901e-10	6.4	NOT		Atox1	3.03667e-116	-0.558404	0.69	0.951	5.99802e-112	-26.1	AfpL
Fam50a	7.63056e-07	-0.0423731	0.05	0.093	0.0149467	-4.3	NOT		Pak1ip1	4.4956e-12	0.416034	0.312	0.248	8.44679e-08	6.4	NOT		Cth	2.50646e-259	-1.06758	0.708	0.968	4.95075e-255	-26	AfpL
Metap1d	5.22809e-08	-0.0726362	0.037	0.08	0.00102408	-4.3	NOT		Ppfibp2	1.79658e-10	0.365607	0.261	0.197	3.37559e-06	6.4	NOT		Saa1	1.41116e-55	-0.28578	0.173	0.431	2.78732e-51	-25.8	AfpL
Gpx7	7.07968e-08	-0.0634929	0.04	0.083	0.00138677	-4.3	NOT		Gnai1	8.31057e-30	0.199379	0.071	0.007	1.56147e-25	6.4	NOT		Vtn	7.57282e-148	-0.638718	0.723	0.98	1.49578e-143	-25.7	AfpL
Naga	1.15225e-07	-0.0662259	0.041	0.084	0.00225703	-4.3	NOT		Cyp2d9	8.43219e-48	0.673656	0.711	0.647	1.58432e-43	6.4	NOT		Plscr2	1.22668e-95	-0.40291	0.056	0.313	2.42294e-91	-25.7	AfpL
[truncated: 3,727 more rows]
[truncated: 29 more columns]

## Sheet: Table S4
hdWGCNA-identified Afp-containing gene module in IH cells (IH-M2): Fig. 4C				hdWGCNA-identified Afp-containing gene module in RH cells (RH-M5): Fig. 4C				KEGG pathways enriched in IH-M2 (p.adjust < 0.05): Fig. 4D						KEGG pathways enriched in RH-M5 (p.adjust < 0.05): Fig. 4D						AFP-interacting proteins common to Ctl and AFP-OE samples: Fig. 4E					KEGG pathways enriched in AFP-interacting proteins common to Ctl and AFP-OE samples (p.adjust < 0.05): Fig. 4E						pySCENIC-inferred TF regulons in Afphigh rHeps: Fig. S6H				decoupleR-inferred TF regulons in Afphigh rHeps: Fig. S6H				Afp-modulating transcription factors and their target genes: Fig. S6I			NES of five gene signatures for each group, calculated against Adult (R0_0W): Fig. S6M
[truncated: 823 more rows]

[truncated: 4 more sheets: Table S5, Table S6, Table S7, Table S8]
